# Supplementary material for: Real-World Evidence on the Sensitivity of Preoperative Ultrasound in Evaluating Central Lymph Node Metastasis of Papillary Thyroid Carcinoma
Source: Front Endocrinol (Lausanne). 2022 Jun 9;13:865911. doi: 10.3389/fendo.2022.865911 (PMC9223469; doi:10.3389/fendo.2022.865911)
Supplement: Supplementary file 1 [file DataSheet_1.xlsx]

## Sheet: 13 Grade-A tertiary hospital
ID	SOURCE	Gender(1:Male;2:Female)	AGE	Evaluation of LN	US-detected CLNM(0:without;1:with)	CLND(0:without CLND;1:with CLND)	CLNM(0:withoutCLNM,1:with CLNM;2:unknown)	LLND(0:without LLND;1:with LLND)	LLNM(0:without LLNM;1:with LLNM)	Hashimoto thyroiditis(0:without;1:with)	T stage(1:T1a;2:T1b;3:T2;4:T3a;5:T3b;6:T4a;7:T4b,8:unkown)	N stage(1;N0a;2:N0b;3:N1a;4:N1b;5:unknown)	Stage(8th AJCC)(1:Stage 1;2:Stage 2;3:Stage 3;4:Stage 4a;5:Stage 4b;6:unknown)
1	Hospital A	2	52	1	0	1	1	0	0	0	2	3	1
2	Hospital A	2	34	1	0	0	2	0	0	0	1	2	1
3	Hospital A	2	24	1	0	1	0	0	0	0	2	1	1
4	Hospital A	1	51	1	0	1	0	0	0	0	1	1	1
5	Hospital A	2	46	1	0	0	2	0	0	0	1	2	1
6	Hospital A	1	52	1	0	1	0	0	0	0	1	1	1
7	Hospital A	2	51	1	0	0	2	0	0	0	5	2	1
8	Hospital A	2	43	1	0	0	2	0	0	0	1	2	1
9	Hospital A	1	33	1	1	0	2	0	0	0	2	2	1
10	Hospital A	2	49	1	0	0	1	0	0	0	2	3	1
11	Hospital A	2	52	1	0	0	2	0	0	0	2	2	1
12	Hospital A	2	42	1	0	0	2	0	0	0	1	2	1
13	Hospital A	1	39	1	0	0	2	0	0	0	2	2	1
14	Hospital A	2	40	1	0	0	2	0	0	0	1	2	1
15	Hospital A	2	31	1	0	0	2	1	0	0	1	2	1
16	Hospital A	2	31	1	0	0	2	0	0	1	1	2	1
17	Hospital A	2	41	1	0	1	0	0	0	1	1	1	1
18	Hospital A	1	53	1	0	0	2	0	0	0	1	2	1
19	Hospital A	2	28	1	0	0	2	0	0	0	1	2	1
20	Hospital A	2	62	1	0	0	2	0	0	0	1	2	1
21	Hospital A	2	31	1	0	1	0	0	0	0	1	1	1
22	Hospital A	2	31	1	0	1	0	0	0	0	1	1	1
23	Hospital A	2	58	1	0	1	0	0	0	1	1	1	1
24	Hospital A	1	59	1	0	1	0	0	0	0	1	1	1
25	Hospital A	1	29	1	0	0	2	0	0	0	1	2	1
26	Hospital A	2	34	1	1	1	1	0	0	0	1	3	1
27	Hospital A	2	27	1	0	1	1	0	0	1	1	3	1
28	Hospital A	2	28	1	0	0	2	0	0	0	1	2	1
29	Hospital A	2	26	1	0	1	1	0	0	0	3	3	1
30	Hospital A	2	44	1	0	1	1	0	0	0	1	3	1
31	Hospital A	2	38	1	0	0	2	0	0	0	1	2	1
32	Hospital A	2	54	1	0	0	2	0	0	0	1	2	1
33	Hospital A	2	33	1	0	0	2	0	0	1	1	2	1
34	Hospital A	2	52	1	0	1	0	0	0	0	1	1	1
35	Hospital A	2	50	1	0	1	1	0	0	1	1	3	1
36	Hospital A	2	30	1	0	1	0	0	0	1	1	1	1
37	Hospital A	2	27	1	0	1	0	0	0	1	1	1	1
38	Hospital A	2	47	1	0	1	0	0	0	1	1	1	1
39	Hospital A	2	47	1	0	1	0	0	0	0	1	1	1
40	Hospital A	2	62	1	0	1	0	0	0	1	1	1	1
41	Hospital A	2	44	1	0	1	0	0	0	0	1	1	1
42	Hospital A	2	55	1	0	1	0	0	0	0	2	1	1
43	Hospital A	2	37	1	0	1	1	0	0	0	1	3	1
44	Hospital A	2	25	1	0	1	0	0	0	0	2	1	1
45	Hospital A	2	56	1	0	1	1	0	0	0	1	3	3
46	Hospital A	2	24	1	0	1	1	0	0	0	2	3	1
47	Hospital A	2	28	1	0	1	0	0	0	1	1	1	1
48	Hospital A	1	32	1	0	0	2	0	0	0	1	2	1
49	Hospital A	2	38	1	0	0	0	0	0	0	1	1	1
50	Hospital A	1	43	1	0	1	0	0	0	0	1	1	1
51	Hospital A	2	46	1	0	1	1	0	0	0	1	3	1
52	Hospital A	1	31	1	0	0	2	0	0	0	1	2	1
53	Hospital A	2	52	1	0	0	2	0	0	1	1	2	1
54	Hospital A	2	34	1	0	0	2	0	0	0	1	2	1
55	Hospital A	2	38	1	0	1	0	0	0	0	1	1	1
56	Hospital A	1	41	1	0	1	1	0	0	0	1	3	1
57	Hospital A	2	44	1	0	0	2	0	0	0	1	2	1
58	Hospital A	2	47	1	0	1	0	0	0	0	1	1	1
59	Hospital A	2	44	1	0	1	0	0	0	1	1	1	1
60	Hospital A	2	40	1	0	1	0	0	0	1	1	1	1
61	Hospital A	1	34	1	0	1	1	0	0	0	1	3	1
62	Hospital A	2	34	1	0	0	2	0	0	0	1	2	1
63	Hospital A	1	39	1	0	1	1	0	0	0	2	3	1
64	Hospital A	2	29	1	0	0	2	0	0	0	1	2	1
65	Hospital A	2	47	1	0	1	0	0	0	0	1	1	1
66	Hospital A	2	43	1	0	1	0	0	0	0	2	1	1
67	Hospital A	1	49	1	0	0	2	0	0	0	1	2	1
68	Hospital A	1	35	1	0	1	0	0	0	0	1	1	1
69	Hospital A	1	56	1	0	1	0	0	0	0	1	1	1
70	Hospital A	2	23	1	0	0	0	0	0	0	1	1	1
71	Hospital A	2	53	1	0	1	0	0	0	0	1	1	1
72	Hospital A	2	36	1	0	0	2	0	0	0	1	2	1
73	Hospital A	2	53	1	0	0	2	0	0	0	1	2	1
74	Hospital A	2	35	1	0	1	0	0	0	1	2	1	1
75	Hospital A	2	32	1	0	1	0	0	0	1	2	1	1
76	Hospital A	2	48	1	0	1	1	0	0	0	1	3	1
77	Hospital A	2	45	1	0	1	0	0	0	0	2	1	1
78	Hospital A	2	38	1	0	1	1	0	0	0	1	3	1
79	Hospital A	2	59	1	0	1	0	0	0	1	1	1	1
80	Hospital A	2	50	1	0	1	0	0	0	0	1	1	1
81	Hospital A	2	28	1	0	0	2	0	0	0	1	2	1
82	Hospital A	2	26	1	0	1	1	0	0	1	1	3	1
83	Hospital A	2	28	1	0	0	2	0	0	1	2	2	1
84	Hospital A	2	33	1	0	1	1	0	0	1	1	3	1
85	Hospital A	2	40	1	0	1	1	0	0	0	2	3	1
86	Hospital A	2	55	1	0	0	2	0	0	0	1	2	1
87	Hospital A	1	56	1	0	0	2	0	0	0	1	2	1
88	Hospital A	2	54	1	0	1	0	0	0	0	2	1	1
89	Hospital A	2	42	1	0	1	0	0	0	0	1	1	1
90	Hospital A	2	25	1	0	0	0	0	0	1	1	1	1
91	Hospital A	2	30	1	0	0	2	0	0	0	1	2	1
92	Hospital A	2	44	1	0	1	0	0	0	0	1	1	1
93	Hospital A	2	31	1	0	1	1	0	0	0	1	3	1
94	Hospital A	1	42	1	0	0	0	0	0	0	1	1	1
95	Hospital A	1	40	1	0	0	2	0	0	0	2	2	1
96	Hospital A	1	31	1	0	1	0	0	0	0	1	1	1
97	Hospital A	1	32	1	0	0	2	0	0	0	1	2	1
98	Hospital A	2	34	1	0	0	2	0	0	0	1	2	1
99	Hospital A	1	64	1	0	0	1	0	0	1	1	3	2
100	Hospital A	2	45	1	0	0	0	0	0	0	1	1	1
101	Hospital B	1	51	1	0	1	1	1	1	0	1	4	1
102	Hospital B	2	33	1	0	1	0	1	0	1	1	1	1
103	Hospital B	2	65	1	0	1	0	1	0	0	1	1	1
104	Hospital B	2	29	1	0	1	1	1	1	0	2	4	1
105	Hospital B	2	49	1	0	1	0	1	0	0	2	1	1
106	Hospital B	2	52	1	0	1	0	1	0	0	1	1	1
107	Hospital B	2	28	1	0	1	1	1	0	0	5	3	1
108	Hospital B	2	28	1	0	1	0	1	0	0	1	1	1
109	Hospital B	2	47	1	0	1	0	1	0	0	1	1	1
110	Hospital B	2	56	1	0	1	0	1	0	0	1	1	1
111	Hospital B	2	22	1	0	1	0	1	0	0	2	1	1
112	Hospital B	2	56	1	0	1	0	1	0	0	2	1	1
113	Hospital B	2	48	1	0	1	0	1	0	0	1	1	1
114	Hospital B	2	45	1	0	1	1	1	1	1	1	4	1
115	Hospital B	2	62	1	0	1	0	1	0	0	1	1	1
116	Hospital B	2	39	1	0	1	0	1	0	0	2	1	1
117	Hospital B	2	29	1	0	1	1	1	1	0	4	4	1
118	Hospital B	2	56	1	0	1	0	1	0	1	1	1	1
119	Hospital B	2	45	1	0	1	0	1	0	0	1	1	1
120	Hospital B	2	34	1	0	1	0	1	0	0	1	1	1
121	Hospital B	2	50	1	0	1	1	1	0	0	2	3	1
122	Hospital B	1	28	1	0	1	0	1	1	0	1	4	1
123	Hospital B	1	38	1	0	1	0	1	1	0	1	4	1
124	Hospital B	2	47	1	0	1	1	1	0	0	1	3	1
125	Hospital B	2	51	1	0	1	1	1	1	0	1	4	1
126	Hospital B	2	72	1	0	1	0	1	0	0	5	1	2
127	Hospital B	2	45	1	0	1	0	1	1	0	2	4	1
128	Hospital B	2	52	1	0	1	0	1	0	0	1	1	1
129	Hospital B	2	55	1	0	1	0	1	0	0	1	1	1
130	Hospital B	2	43	1	0	1	0	1	0	0	1	1	1
131	Hospital B	2	38	1	0	1	0	1	0	0	2	1	1
132	Hospital B	2	37	1	0	1	1	1	1	0	5	4	1
133	Hospital B	1	36	1	0	1	1	1	1	0	1	4	1
134	Hospital B	1	48	1	0	1	0	1	0	0	1	1	1
135	Hospital B	2	50	1	0	1	1	1	1	0	2	4	1
136	Hospital B	1	41	1	0	1	1	1	0	0	5	3	1
137	Hospital B	2	37	1	0	1	1	1	0	0	1	3	1
138	Hospital B	2	54	1	0	1	0	1	0	0	2	1	1
139	Hospital B	2	52	1	0	1	1	1	1	0	2	4	1
140	Hospital B	2	19	1	0	1	1	1	0	0	2	3	1
141	Hospital B	2	52	1	0	1	0	1	0	0	1	1	1
142	Hospital B	2	27	1	0	1	1	1	1	0	1	4	1
143	Hospital B	2	35	1	0	1	0	1	0	0	1	1	1
144	Hospital B	2	27	1	0	1	1	1	0	0	1	3	1
145	Hospital B	2	59	1	0	1	1	1	1	0	2	4	2
146	Hospital B	2	65	1	0	1	0	1	0	0	2	1	1
147	Hospital B	2	46	1	0	1	0	1	0	0	2	1	1
148	Hospital B	2	23	1	0	1	1	1	1	0	2	4	1
149	Hospital B	2	48	1	0	1	1	1	1	0	5	4	1
150	Hospital B	2	46	1	0	1	1	1	1	0	2	4	1
151	Hospital B	2	32	1	0	1	0	1	1	0	2	4	1
152	Hospital B	2	60	1	0	1	0	1	1	0	1	4	2
153	Hospital B	1	52	1	0	1	1	1	1	0	2	4	1
154	Hospital B	2	42	1	0	1	0	1	0	0	2	1	1
155	Hospital B	2	35	1	0	1	1	1	1	0	2	4	1
156	Hospital B	2	36	1	0	1	1	1	0	0	1	3	1
157	Hospital B	2	23	1	0	1	1	1	0	0	1	3	1
158	Hospital B	1	43	1	0	1	0	1	0	0	1	1	1
159	Hospital B	2	59	1	0	1	0	1	0	0	1	1	1
160	Hospital B	2	53	1	0	1	1	1	1	0	2	4	1
161	Hospital B	2	58	1	0	1	0	1	1	0	1	4	2
162	Hospital B	2	32	1	0	1	1	1	0	0	1	3	1
163	Hospital B	2	53	1	0	1	0	1	0	0	1	1	1
164	Hospital B	2	41	1	0	1	1	1	1	0	2	4	1
165	Hospital B	2	25	1	0	1	1	1	1	0	1	4	1
166	Hospital B	2	49	1	0	1	0	1	0	0	1	1	1
167	Hospital B	1	45	1	0	1	0	1	1	0	1	4	1
168	Hospital C	2	62	1	0	1	0	0	0	0	1	1	1
169	Hospital C	2	30	1	0	1	1	1	1	1	2	4	1
170	Hospital C	2	55	1	0	1	0	0	0	0	1	1	1
171	Hospital C	2	45	1	0	1	1	1	1	0	1	4	1
172	Hospital C	1	49	1	0	1	1	1	0	0	1	3	1
173	Hospital C	2	63	1	0	0	2	1	0	0	6	2	3
174	Hospital C	2	31	1	0	1	0	0	0	0	2	1	1
175	Hospital C	2	46	1	0	1	0	0	0	0	1	1	1
176	Hospital C	2	51	1	0	1	0	0	0	0	1	1	1
177	Hospital C	1	39	1	0	1	0	0	0	0	2	1	1
178	Hospital C	2	24	1	0	1	1	1	1	0	3	4	1
179	Hospital C	2	42	1	0	1	1	0	0	0	1	3	1
180	Hospital C	2	30	1	0	1	1	0	0	0	2	3	1
181	Hospital C	2	60	1	0	1	0	0	0	0	1	1	1
182	Hospital C	2	54	0	0	1	0	0	0	1	1	1	1
183	Hospital C	2	39	1	0	1	0	0	0	0	1	1	1
184	Hospital C	2	31	1	0	1	1	0	0	0	1	3	1
185	Hospital C	2	33	1	0	1	1	0	0	0	1	3	1
186	Hospital C	2	45	1	0	1	1	0	0	0	2	3	1
187	Hospital C	2	49	1	0	1	0	1	0	0	1	1	1
188	Hospital C	1	31	1	0	1	0	0	0	0	1	1	1
189	Hospital C	2	55	1	0	1	0	0	0	0	1	1	1
190	Hospital C	2	41	1	0	1	1	1	1	0	2	4	1
191	Hospital C	2	66	1	0	1	0	0	0	0	1	1	1
192	Hospital C	2	36	1	0	1	0	0	0	0	1	1	1
193	Hospital C	2	43	1	0	1	0	0	0	0	2	1	1
194	Hospital C	1	51	1	0	1	0	0	0	0	1	1	1
195	Hospital C	2	33	1	0	1	0	0	0	0	1	1	1
196	Hospital C	1	35	1	0	1	1	0	0	1	2	3	1
197	Hospital C	2	34	1	0	1	1	0	0	1	2	3	1
198	Hospital C	1	36	0	0	1	0	0	0	0	1	1	1
199	Hospital C	1	68	0	0	1	1	0	0	0	1	3	2
200	Hospital C	2	46	1	0	1	0	0	0	0	1	1	1
201	Hospital C	2	43	0	0	1	1	0	0	0	2	3	1
202	Hospital C	2	60	1	0	1	0	0	0	0	1	1	1
203	Hospital C	1	43	1	0	1	1	1	1	0	2	4	1
204	Hospital C	1	57	1	0	1	1	1	1	0	2	4	2
205	Hospital C	2	35	1	0	1	0	0	0	0	1	1	1
206	Hospital C	2	21	1	0	1	0	0	0	0	1	1	1
207	Hospital C	1	42	1	0	1	0	0	0	0	2	1	1
208	Hospital C	1	42	1	0	1	1	1	1	0	2	4	1
209	Hospital C	2	38	1	0	1	0	0	0	0	1	1	1
210	Hospital C	2	55	1	0	1	1	0	0	0	1	3	1
211	Hospital C	2	33	1	0	1	1	1	1	0	2	4	1
212	Hospital C	2	50	0	0	1	1	1	1	0	3	4	1
213	Hospital C	2	47	1	0	1	1	1	1	0	5	4	1
214	Hospital C	2	54	0	0	1	0	0	0	0	1	1	1
215	Hospital C	2	67	1	0	1	0	0	0	0	1	1	1
216	Hospital C	2	48	0	0	1	1	1	1	0	2	4	1
217	Hospital C	2	50	1	0	1	0	1	0	0	2	1	1
218	Hospital C	1	59	0	0	1	0	0	0	0	2	1	1
219	Hospital C	2	52	1	0	1	0	0	0	0	1	1	1
220	Hospital C	2	49	1	0	1	0	0	0	0	1	1	1
221	Hospital C	2	54	0	0	1	0	0	0	0	1	1	1
222	Hospital C	2	48	1	0	1	1	0	0	1	1	3	1
223	Hospital C	2	42	1	0	1	1	1	1	0	2	4	1
224	Hospital C	2	45	1	0	1	1	1	1	0	2	4	1
225	Hospital C	1	52	1	0	1	0	0	0	0	2	1	1
226	Hospital C	1	31	1	0	1	1	1	1	0	2	4	1
227	Hospital C	2	19	1	0	1	1	0	0	0	2	3	1
228	Hospital C	2	56	1	0	1	1	1	0	0	2	3	1
229	Hospital C	1	48	1	0	1	0	0	0	0	1	1	1
230	Hospital C	2	40	0	0	1	0	0	0	0	1	1	1
231	Hospital C	2	39	1	0	1	1	0	0	0	1	3	1
232	Hospital C	2	32	1	0	1	1	0	0	0	1	3	1
233	Hospital C	2	46	1	0	1	0	0	0	0	2	1	1
234	Hospital C	2	50	1	0	1	0	1	0	0	2	1	1
235	Hospital C	2	43	0	0	0	2	0	0	1	1	2	1
236	Hospital C	2	36	1	0	1	0	0	0	0	1	1	1
237	Hospital C	2	37	1	0	1	1	1	0	0	2	3	1
238	Hospital C	2	36	1	0	1	0	0	0	0	2	1	1
239	Hospital C	2	52	1	0	1	0	0	0	1	1	1	1
240	Hospital C	2	39	1	0	1	0	0	0	0	1	1	1
241	Hospital C	2	37	1	0	1	0	0	0	0	1	1	1
242	Hospital C	2	50	0	0	1	1	1	0	0	3	3	1
243	Hospital C	2	37	1	0	1	1	0	0	0	1	3	1
244	Hospital C	2	29	1	0	1	0	0	0	0	2	1	1
245	Hospital C	1	38	1	0	1	1	0	0	0	1	3	1
246	Hospital C	2	43	1	0	1	0	0	0	1	1	1	1
247	Hospital D	2	34	1	0	1	0	0	0	0	1	1	1
248	Hospital D	2	40	1	0	1	1	0	0	1	1	3	1
249	Hospital D	2	27	1	0	1	0	0	0	0	2	1	1
250	Hospital D	2	39	1	0	1	1	0	0	1	1	3	1
251	Hospital D	2	34	1	0	1	1	0	0	0	1	3	1
252	Hospital D	2	43	1	0	1	0	0	0	0	1	1	1
253	Hospital D	2	48	1	0	1	0	0	0	1	2	1	1
254	Hospital D	2	48	1	0	1	0	0	0	0	1	1	1
255	Hospital D	2	55	1	0	1	0	0	0	0	1	1	1
256	Hospital D	1	35	1	0	1	0	0	0	0	1	1	1
257	Hospital D	1	35	1	0	1	1	1	1	0	2	4	1
258	Hospital D	2	40	1	0	1	0	0	0	0	1	1	1
259	Hospital D	2	44	1	0	1	1	0	0	0	1	3	1
260	Hospital D	2	55	1	0	1	0	0	0	0	1	1	1
261	Hospital D	2	58	1	0	1	1	0	0	0	1	3	2
262	Hospital D	1	52	1	0	0	2	0	0	0	1	2	1
263	Hospital D	2	36	1	0	1	1	0	0	0	1	3	1
264	Hospital D	2	48	1	0	1	0	0	0	0	1	1	1
265	Hospital D	1	42	1	0	1	0	0	0	0	1	1	1
266	Hospital D	2	48	1	0	1	0	0	0	0	1	1	1
267	Hospital D	2	45	1	0	1	0	0	0	0	1	1	1
268	Hospital D	2	31	1	0	1	1	0	0	0	1	3	1
269	Hospital D	2	54	1	0	1	1	0	0	0	1	3	1
270	Hospital D	2	45	1	0	1	1	0	0	0	8	5	6
271	Hospital D	1	47	1	0	1	0	0	0	0	2	1	1
272	Hospital D	2	67	1	0	1	0	0	0	0	8	5	6
273	Hospital D	2	36	1	0	1	1	0	0	0	1	3	1
274	Hospital D	1	33	1	0	1	1	0	0	0	5	3	1
275	Hospital D	1	39	1	1	1	1	1	1	0	2	4	1
276	Hospital D	2	54	1	0	1	0	0	0	0	1	1	1
277	Hospital D	2	28	1	0	0	2	0	0	0	1	2	1
278	Hospital D	2	34	1	0	1	1	0	0	0	1	3	1
279	Hospital D	1	40	1	0	1	0	0	0	0	2	1	1
280	Hospital D	1	52	1	0	1	0	0	0	0	1	1	1
281	Hospital D	2	54	1	0	1	0	0	0	0	1	1	1
282	Hospital D	2	44	1	0	1	1	0	0	1	1	3	1
283	Hospital D	2	46	1	0	1	0	0	0	1	1	1	1
284	Hospital D	2	26	1	0	1	0	0	0	1	1	1	1
285	Hospital D	2	63	1	0	1	1	0	0	1	1	3	2
286	Hospital D	2	45	1	0	1	0	0	0	0	1	1	1
287	Hospital D	2	46	1	0	1	1	0	0	1	1	3	1
288	Hospital D	2	54	1	0	1	0	0	0	0	1	1	1
289	Hospital D	1	55	1	0	1	1	1	1	0	1	4	1
290	Hospital D	2	53	1	0	1	0	0	0	0	1	1	1
291	Hospital D	2	32	1	0	1	0	0	0	1	1	1	1
292	Hospital D	2	54	1	0	1	1	0	0	0	1	3	1
293	Hospital D	1	36	1	0	1	1	0	0	1	1	3	1
294	Hospital D	2	42	1	0	1	1	0	0	1	1	3	1
295	Hospital D	2	41	0	0	1	0	0	0	1	1	1	1
296	Hospital D	2	70	0	0	1	0	0	0	0	2	1	1
297	Hospital D	2	58	0	0	1	0	0	0	1	1	1	1
298	Hospital D	2	37	0	0	1	1	0	0	0	1	3	1
299	Hospital D	2	53	1	0	1	1	1	1	0	3	4	1
300	Hospital D	2	27	1	0	1	1	0	0	1	1	3	1
301	Hospital D	2	55	1	0	1	0	0	0	0	1	1	1
302	Hospital D	2	33	0	0	1	1	1	1	0	2	4	1
303	Hospital D	2	29	0	0	1	0	0	0	1	2	1	1
304	Hospital D	2	49	0	0	1	1	0	0	0	1	3	1
305	Hospital D	1	27	1	0	1	1	0	0	1	2	3	1
306	Hospital D	1	35	0	0	1	1	0	0	0	1	3	1
307	Hospital D	2	38	0	0	1	1	1	1	1	3	4	1
308	Hospital D	1	70	0	0	1	1	0	0	0	3	3	2
309	Hospital D	2	45	0	0	1	0	0	0	0	1	1	1
310	Hospital D	2	42	0	0	1	0	0	0	0	1	1	1
311	Hospital D	2	54	1	0	1	1	1	1	1	2	4	1
312	Hospital D	2	27	0	0	1	0	0	0	1	1	1	1
313	Hospital D	2	45	0	0	1	1	0	0	0	1	3	1
314	Hospital D	2	49	0	0	1	1	0	0	0	2	3	1
315	Hospital D	2	47	0	0	1	1	0	0	0	1	3	1
316	Hospital D	2	53	0	0	1	0	0	0	1	2	1	1
317	Hospital D	2	55	0	0	1	0	0	0	0	1	1	1
318	Hospital D	2	46	0	0	1	1	0	0	1	2	3	1
319	Hospital M	2	33	0	0	1	0	0	0	0	1	2	1
320	Hospital M	2	48	0	0	1	1	0	0	0	1	3	1
321	Hospital M	1	47	0	0	1	1	0	0	1	1	3	1
322	Hospital M	1	54	0	0	1	0	0	0	0	1	1	1
323	Hospital M	2	51	0	0	1	0	0	0	0	1	1	1
324	Hospital M	2	45	1	0	1	1	0	0	0	1	3	1
325	Hospital M	2	29	0	0	1	0	0	0	1	1	1	1
326	Hospital M	2	40	0	0	1	0	0	0	1	1	1	1
327	Hospital M	2	37	0	0	1	1	0	0	0	2	3	1
328	Hospital M	2	47	0	0	1	0	0	0	1	1	1	1
329	Hospital M	2	48	1	0	1	0	0	0	1	1	1	1
330	Hospital M	2	50	0	0	1	1	0	0	0	1	3	1
331	Hospital M	2	51	0	0	1	1	0	0	0	3	3	1
332	Hospital M	2	30	1	0	1	1	0	0	0	2	3	1
333	Hospital M	2	57	0	0	1	0	0	0	0	1	1	1
334	Hospital M	2	43	0	0	1	1	0	0	1	1	3	1
335	Hospital M	2	57	0	0	1	0	0	0	1	1	1	1
336	Hospital M	2	64	0	0	1	0	0	0	1	1	1	1
337	Hospital M	2	56	0	0	1	0	0	0	0	1	1	1
338	Hospital M	2	54	0	0	1	0	0	0	0	1	1	1
339	Hospital M	2	39	1	0	1	1	1	1	1	1	4	1
340	Hospital M	2	42	0	0	1	0	0	0	0	4	1	1
341	Hospital M	2	26	0	0	1	1	1	1	1	2	4	1
342	Hospital M	2	45	0	0	1	0	0	0	0	1	1	1
343	Hospital M	2	24	0	0	1	1	0	0	0	1	3	1
344	Hospital M	1	40	0	0	1	0	0	0	1	1	1	1
345	Hospital M	2	62	0	0	1	0	0	0	0	8	5	6
346	Hospital M	2	59	0	0	1	0	0	0	1	1	1	1
347	Hospital M	1	48	0	0	1	1	1	1	0	8	4	6
348	Hospital M	2	64	0	0	0	2	0	0	0	1	2	1
349	Hospital M	2	54	0	0	1	0	0	0	0	1	1	1
350	Hospital M	1	26	0	0	1	1	0	0	0	3	3	1
351	Hospital M	1	57	0	0	1	0	0	0	0	1	1	1
352	Hospital M	1	40	0	0	1	0	0	0	0	1	1	1
353	Hospital M	1	40	0	0	1	1	1	1	0	3	4	1
354	Hospital M	2	20	1	0	1	1	1	0	0	3	3	1
355	Hospital M	2	43	0	0	1	0	0	0	0	1	1	1
356	Hospital M	1	32	0	0	1	1	0	0	0	2	3	1
357	Hospital M	2	51	0	0	1	0	1	0	1	1	1	1
358	Hospital M	1	46	1	0	1	0	0	0	0	2	1	1
359	Hospital M	1	46	1	0	1	0	0	0	0	2	1	1
360	Hospital M	2	52	0	0	1	0	0	0	1	1	1	1
361	Hospital M	2	44	1	0	1	1	1	1	0	2	4	1
362	Hospital M	2	41	0	0	1	1	0	0	0	1	3	1
363	Hospital M	1	27	0	0	1	1	1	1	0	3	4	1
364	Hospital M	2	43	0	0	1	1	0	0	0	2	3	1
365	Hospital M	2	55	1	0	1	0	0	0	0	1	1	1
366	Hospital M	2	38	0	0	1	1	0	0	0	1	3	1
367	Hospital M	1	53	0	0	0	2	0	0	0	1	2	1
368	Hospital M	2	51	0	0	1	0	0	0	0	1	1	1
369	Hospital M	1	22	0	0	1	1	1	0	0	1	3	1
370	Hospital M	1	28	1	0	1	1	0	0	0	1	3	1
371	Hospital M	2	41	1	0	1	0	0	0	0	1	1	1
372	Hospital E	2	39	0	0	1	1	0	0	0	1	3	1
373	Hospital E	2	49	0	0	1	0	0	0	1	1	1	1
374	Hospital E	2	40	0	0	1	0	0	0	0	1	1	1
375	Hospital E	1	33	1	0	1	1	0	0	0	1	1	1
376	Hospital E	2	63	0	0	1	1	0	0	0	1	3	2
377	Hospital E	1	45	1	0	1	0	0	0	0	1	1	1
378	Hospital E	1	52	1	0	1	1	1	0	0	1	3	1
379	Hospital E	2	44	1	0	1	1	1	0	0	8	5	6
380	Hospital E	2	48	1	0	1	1	0	0	0	8	5	6
381	Hospital E	2	62	0	0	1	1	0	0	0	2	3	2
382	Hospital E	2	65	0	0	1	0	0	0	0	1	1	1
383	Hospital E	2	43	0	0	1	0	0	0	0	1	1	1
384	Hospital E	2	54	1	0	1	0	0	0	0	1	1	1
385	Hospital E	2	53	1	0	1	0	0	0	0	1	1	1
386	Hospital E	2	52	1	0	1	0	0	0	1	1	1	1
387	Hospital E	2	44	1	0	1	0	0	0	0	1	1	1
388	Hospital E	2	41	1	0	1	0	0	0	0	2	1	1
389	Hospital E	2	40	1	0	1	0	0	0	0	1	1	1
390	Hospital E	2	47	1	0	1	0	0	0	0	1	1	1
391	Hospital E	1	37	1	0	1	1	0	0	0	3	3	1
392	Hospital E	2	46	1	0	1	0	0	0	0	1	1	1
393	Hospital E	2	52	1	0	1	0	0	0	1	1	1	1
394	Hospital E	2	28	1	1	1	1	1	1	0	2	4	1
395	Hospital E	2	38	1	0	1	0	1	0	0	1	1	1
396	Hospital E	2	45	1	0	1	0	0	0	0	1	1	1
397	Hospital E	1	46	1	0	1	0	0	0	0	1	1	1
398	Hospital E	2	41	1	0	1	0	0	0	0	1	1	1
399	Hospital E	2	54	1	0	1	1	0	0	0	2	3	1
400	Hospital E	2	49	1	0	1	0	0	0	0	2	1	1
401	Hospital E	2	40	1	0	1	1	0	0	1	1	3	1
402	Hospital E	2	51	1	0	1	0	0	0	0	1	1	1
403	Hospital E	2	46	1	0	1	0	0	0	0	1	1	1
404	Hospital E	1	38	1	0	1	0	0	0	0	1	1	1
405	Hospital E	2	56	1	0	1	0	0	0	0	1	1	1
406	Hospital E	2	53	1	0	1	0	0	0	0	1	1	1
407	Hospital E	2	54	1	0	1	0	0	0	0	1	1	1
408	Hospital E	1	28	1	0	1	0	0	0	0	1	1	1
409	Hospital E	2	49	1	0	1	0	0	0	0	1	1	1
410	Hospital E	2	63	1	0	1	0	0	0	0	1	1	1
411	Hospital E	2	36	1	0	1	0	0	0	0	1	1	1
412	Hospital E	2	38	1	0	1	1	0	0	0	1	3	1
413	Hospital E	2	43	1	0	1	0	0	0	0	1	1	1
414	Hospital E	2	50	1	0	1	0	0	0	0	1	1	1
415	Hospital E	1	35	1	0	1	0	1	0	0	1	1	1
416	Hospital E	2	46	1	0	1	0	0	0	0	1	1	1
417	Hospital E	2	31	1	0	1	1	1	0	0	1	3	1
418	Hospital E	2	44	1	0	1	0	0	0	1	1	1	1
419	Hospital E	2	43	1	0	1	0	1	1	0	3	4	1
420	Hospital E	2	31	1	0	1	0	0	0	0	1	1	1
421	Hospital E	1	31	1	0	1	1	0	0	0	1	3	1
422	Hospital E	2	39	1	0	1	1	0	0	0	1	3	1
423	Hospital E	2	29	1	1	1	1	1	0	0	2	3	1
424	Hospital E	2	43	1	0	1	0	0	0	0	1	1	1
425	Hospital E	2	39	1	0	1	0	0	0	0	1	1	1
426	Hospital E	2	52	1	0	1	0	0	0	0	1	1	1
427	Hospital E	2	44	1	0	1	1	0	0	1	2	3	1
428	Hospital E	2	45	1	0	1	0	0	0	0	1	1	1
429	Hospital E	2	47	1	0	1	1	0	0	1	1	3	1
430	Hospital E	2	75	1	0	1	0	1	0	0	2	1	1
431	Hospital E	2	47	1	0	1	0	1	0	0	1	1	1
432	Hospital E	2	48	1	0	1	0	0	0	0	1	1	1
433	Hospital E	2	42	1	1	1	1	1	1	0	2	4	1
434	Hospital E	2	28	1	0	1	0	0	0	0	2	1	1	1
435	Hospital E	2	42	1	0	1	1	0	0	1	1	3	1
436	Hospital E	2	43	1	0	1	1	0	0	0	5	3	1
437	Hospital E	2	44	1	0	1	0	0	0	0	1	1	1
438	Hospital E	2	53	1	0	1	0	0	0	0	8	5	6
439	Hospital E	2	69	1	0	1	0	0	0	0	1	1	1
440	Hospital E	2	53	1	0	1	0	0	0	0	2	1	1
441	Hospital E	2	49	1	0	1	1	1	1	0	2	4	1
442	Hospital E	2	46	1	0	1	0	0	0	1	1	1	1
443	Hospital E	2	44	1	0	1	0	0	0	0	1	1	1
444	Hospital E	2	59	1	0	1	1	1	0	0	1	3	2
445	Hospital E	2	49	1	0	1	0	0	0	0	1	1	1
446	Hospital E	2	52	1	0	1	0	0	0	0	1	1	1
447	Hospital E	2	34	1	1	1	1	1	1	0	3	4	1
448	Hospital E	2	19	1	0	1	0	0	0	1	2	1	1
449	Hospital E	2	50	1	0	1	0	0	0	0	1	1	1
450	Hospital E	1	49	1	0	1	1	0	0	0	1	3	1
451	Hospital E	2	30	1	0	1	0	0	0	0	1	1	1
452	Hospital E	2	59	1	0	1	1	0	0	0	2	3	2
453	Hospital E	2	29	1	0	1	0	0	0	0	5	1	1
454	Hospital E	2	52	1	0	1	0	0	0	0	1	1	1
455	Hospital E	2	30	1	0	1	1	1	1	0	3	4	1
456	Hospital E	2	46	1	0	1	0	0	0	0	1	1	1
457	Hospital E	2	49	1	0	1	1	0	0	0	1	3	1
458	Hospital E	2	31	1	0	1	0	0	0	0	1	1	1
459	Hospital E	2	43	1	0	1	0	0	0	0	2	1	1
460	Hospital E	2	49	1	0	1	0	0	0	0	1	1	1
461	Hospital E	2	44	1	1	1	0	1	1	0	1	4	1
462	Hospital E	1	41	1	0	1	0	0	0	0	1	1	1
463	Hospital E	2	53	1	0	1	0	0	0	0	2	1	1
464	Hospital E	2	56	1	0	1	0	0	0	0	2	1	1
465	Hospital E	2	41	1	0	1	0	0	0	0	1	1	1
466	Hospital E	1	37	1	0	1	0	0	0	0	1	1	1
467	Hospital E	2	46	1	0	1	0	1	0	0	3	1	1
468	Hospital E	2	44	1	0	1	0	0	0	1	1	1	1
469	Hospital E	2	54	1	0	1	0	0	0	1	1	1	1
470	Hospital E	2	42	1	0	1	0	0	0	0	1	1	1
471	Hospital K	1	31	1	1	1	1	1	1	0	3	4	1
472	Hospital K	2	28	1	0	1	1	1	0	0	1	3	1
473	Hospital K	2	43	1	0	1	1	0	0	1	2	3	1
474	Hospital K	1	43	1	0	0	2	0	0	0	1	2	1
475	Hospital K	1	69	1	1	1	0	1	1	0	2	4	1
476	Hospital K	1	42	1	0	0	2	0	0	0	1	2	1
477	Hospital K	2	48	1	0	0	2	0	0	0	1	2	1
478	Hospital K	2	39	1	0	0	2	0	0	0	2	2	1
479	Hospital K	1	24	1	0	1	1	0	0	0	2	3	1
480	Hospital K	2	41	1	0	1	0	0	0	0	2	1	1
481	Hospital K	2	51	1	0	0	2	0	0	1	1	2	1
482	Hospital K	1	29	1	0	0	2	0	0	0	1	2	1
483	Hospital K	2	35	1	0	0	2	0	0	0	1	2	1
484	Hospital K	1	67	1	0	0	2	0	0	0	3	2	1
485	Hospital K	1	76	1	1	1	1	0	0	0	3	3	3
486	Hospital K	1	26	1	0	0	2	0	0	0	1	2	1
487	Hospital K	1	54	0	0	0	2	0	0	0	1	2	1
488	Hospital K	2	54	1	0	0	2	0	0	0	2	2	1
489	Hospital K	2	36	1	0	1	1	0	0	0	1	3	1
490	Hospital K	2	45	1	0	0	2	0	0	0	1	2	1
491	Hospital K	1	54	1	0	0	2	0	0	0	1	2	1
492	Hospital K	2	30	1	0	0	2	0	0	1	1	2	1
493	Hospital K	2	54	1	0	0	2	0	0	0	1	2	1
494	Hospital K	2	35	1	0	1	1	0	0	0	2	3	1
495	Hospital K	2	43	1	0	0	2	0	0	0	1	2	1
496	Hospital K	2	43	1	0	0	2	0	0	0	1	2	1
497	Hospital K	2	55	1	0	0	2	0	0	0	1	2	1
498	Hospital K	2	53	1	0	0	2	0	0	1	2	2	1
499	Hospital K	2	57	1	0	0	2	0	0	0	1	2	1
500	Hospital K	2	23	1	0	0	2	0	0	0	1	2	1
501	Hospital K	2	45	1	0	0	2	0	0	0	1	2	1
502	Hospital K	1	61	1	0	0	2	0	0	0	1	2	1
503	Hospital K	1	42	1	0	0	2	0	0	0	1	2	1
504	Hospital K	2	31	1	0	0	2	0	0	0	2	2	1
505	Hospital K	2	27	1	0	0	2	0	0	0	2	2	1
506	Hospital K	2	40	1	0	1	1	0	0	0	1	3	1
507	Hospital K	1	37	1	0	0	2	0	0	0	1	2	1
508	Hospital K	1	35	1	0	0	2	0	0	0	1	2	1
509	Hospital K	2	26	1	0	0	2	0	0	0	1	2	1
510	Hospital K	2	52	1	0	0	2	0	0	0	3	2	1
511	Hospital K	1	22	1	0	0	2	0	0	0	1	2	1
512	Hospital K	2	48	1	0	1	0	0	0	0	2	1	1
513	Hospital K	2	69	1	0	0	2	0	0	0	2	2	1
514	Hospital K	2	26	1	1	0	2	1	1	0	3	4	1
515	Hospital K	2	41	1	0	0	2	0	0	1	3	2	1
516	Hospital K	2	33	1	0	0	2	0	0	0	1	2	1
517	Hospital K	2	30	1	1	1	1	0	0	1	1	3	1
518	Hospital K	2	67	1	0	0	2	0	0	0	1	2	1
519	Hospital K	2	26	1	0	0	2	0	0	0	1	2	1
520	Hospital K	2	23	1	0	0	2	0	0	0	2	2	1
521	Hospital K	2	65	1	0	0	2	0	0	0	5	2	2
522	Hospital K	2	59	1	0	0	2	0	0	0	1	2	1
523	Hospital K	2	47	1	0	1	0	0	0	0	1	1	1
524	Hospital K	2	38	1	0	0	2	0	0	0	1	2	1
525	Hospital K	1	43	1	0	0	2	0	0	0	1	2	1
526	Hospital K	2	60	1	0	0	2	0	0	1	1	2	1
527	Hospital K	2	33	1	0	0	2	0	0	0	1	2	1
528	Hospital K	2	60	1	0	0	2	0	0	0	1	2	1
529	Hospital K	2	45	1	0	0	2	0	0	0	1	2	1
530	Hospital K	2	46	1	0	0	2	0	0	0	1	2	1
531	Hospital K	2	29	1	0	0	2	0	0	1	1	2	1
532	Hospital K	2	37	1	0	0	2	0	0	0	2	2	1
533	Hospital K	2	62	1	0	1	0	0	0	0	1	1	1
534	Hospital K	2	46	1	0	0	2	0	0	0	1	2	1
535	Hospital K	2	55	1	0	0	2	0	0	0	2	2	1
536	Hospital K	2	31	1	0	0	2	0	0	1	1	2	1
537	Hospital K	2	36	1	0	0	2	0	0	0	1	2	1
538	Hospital K	2	32	1	0	0	2	0	0	1	1	2	1
539	Hospital K	2	36	1	0	0	2	0	0	1	2	2	1
540	Hospital K	1	40	1	0	1	1	0	0	0	1	3	1
541	Hospital K	2	61	1	0	0	2	0	0	0	1	2	1
542	Hospital K	2	28	1	0	0	2	0	0	0	1	2	1
543	Hospital K	2	32	1	0	0	2	0	0	0	1	2	1
544	Hospital K	1	58	1	0	0	2	0	0	0	2	2	1
545	Hospital K	2	45	1	0	0	2	0	0	0	3	2	1
546	Hospital K	2	53	1	0	0	2	0	0	0	1	2	1
547	Hospital K	2	70	1	0	0	2	0	0	0	1	2	1
548	Hospital K	2	46	1	0	0	2	0	0	0	1	2	1
549	Hospital K	2	35	1	0	0	2	0	0	0	1	2	1
550	Hospital K	2	38	1	0	0	2	0	0	0	1	2	1
551	Hospital K	2	29	1	0	0	2	0	0	0	1	2	1
552	Hospital K	2	44	1	0	0	2	0	0	0	3	2	1
553	Hospital K	2	36	1	0	0	2	0	0	0	1	2	1
554	Hospital K	2	65	1	0	0	2	0	0	0	1	2	1
555	Hospital K	2	70	1	0	0	2	0	0	0	1	2	1
556	Hospital K	2	46	1	0	0	2	0	0	0	1	2	1
557	Hospital K	2	48	1	0	1	1	0	0	0	2	3	1
558	Hospital K	1	53	1	0	1	0	0	0	0	1	1	1
559	Hospital K	2	63	1	0	1	0	0	0	0	1	1	1
560	Hospital K	1	39	1	0	0	2	0	0	0	2	2	1
561	Hospital K	1	28	1	0	1	0	0	0	0	1	2	1
562	Hospital K	1	42	1	0	1	1	0	0	0	1	3	1
563	Hospital K	2	32	1	0	0	2	0	0	1	1	2	1
564	Hospital K	2	35	1	1	1	1	1	1	0	3	4	1
565	Hospital K	1	57	1	0	0	2	0	0	0	1	2	1
566	Hospital K	2	53	1	0	1	1	0	0	0	1	3	1
567	Hospital K	2	25	1	1	1	1	0	0	0	1	3	1
568	Hospital K	2	28	1	0	1	0	1	1	0	1	4	1
569	Hospital K	2	32	1	0	0	2	0	0	0	1	2	1
570	Hospital L	2	30	1	0	1	0	0	0	1	1	1	1
571	Hospital L	1	44	1	0	1	1	0	0	0	2	3	1
572	Hospital L	2	25	1	0	1	1	0	0	0	2	3	1
573	Hospital L	2	38	1	0	0	2	1	1	0	5	4	1
574	Hospital L	2	25	1	0	1	1	0	0	1	1	3	1
575	Hospital L	2	29	1	1	1	1	1	1	0	2	4	1
576	Hospital L	2	33	1	1	1	1	1	1	0	1	4	1
577	Hospital L	2	58	1	0	1	0	0	0	0	1	1	1
578	Hospital L	1	44	1	0	1	1	0	0	0	2	3	1
579	Hospital L	1	35	1	0	0	2	0	0	0	3	2	1
580	Hospital L	2	32	1	0	1	0	0	0	1	2	1	1
581	Hospital L	2	52	1	0	0	2	0	0	1	1	2	1
582	Hospital L	1	31	1	0	0	2	0	0	0	1	2	1
583	Hospital L	1	42	1	0	0	2	0	0	0	2	2	1
584	Hospital L	2	38	1	0	1	1	0	0	0	2	3	1
585	Hospital L	1	46	1	0	0	2	0	0	0	1	2	1
586	Hospital L	2	26	1	1	1	1	1	1	0	2	4	1
587	Hospital L	2	44	1	0	1	1	0	0	0	2	3	1
588	Hospital L	2	36	1	1	0	2	0	0	0	1	2	1
589	Hospital L	2	46	1	1	0	2	1	1	0	2	4	1
590	Hospital L	2	38	1	0	0	2	0	0	0	1	2	1
591	Hospital L	2	33	1	1	1	1	0	0	0	2	3	1
592	Hospital L	1	40	1	1	1	1	1	1	0	5	4	1
593	Hospital L	2	52	1	0	0	2	0	0	0	1	2	1
594	Hospital L	2	44	1	1	1	1	1	1	1	1	4	1
595	Hospital L	2	51	1	0	0	2	0	0	1	3	2	1
596	Hospital L	2	46	1	0	0	2	0	0	0	1	2	1
597	Hospital L	2	73	1	1	0	2	1	0	0	2	2	1
598	Hospital L	1	23	1	0	0	2	1	0	0	2	2	1
599	Hospital L	2	31	1	0	1	1	1	1	0	3	4	1
600	Hospital L	2	26	1	0	1	1	0	0	0	2	3	1
601	Hospital L	2	46	1	0	0	2	0	0	0	1	2	1
602	Hospital L	2	60	1	0	0	2	0	0	0	1	2	1
603	Hospital L	1	65	1	0	0	2	1	0	0	3	2	1
604	Hospital L	2	27	1	0	1	1	0	0	0	1	3	1
605	Hospital L	1	25	1	1	1	1	1	1	0	3	4	1
606	Hospital L	2	27	1	0	1	1	0	0	0	2	3	1
607	Hospital L	1	47	1	1	1	1	1	1	0	3	4	1
608	Hospital L	2	59	1	0	0	2	0	0	0	2	2	1
609	Hospital L	2	35	1	0	0	2	0	0	0	1	2	1
610	Hospital L	2	46	1	0	1	0	0	0	0	1	1	1
611	Hospital L	2	45	1	0	0	2	0	0	0	1	2	1
612	Hospital L	1	35	1	0	0	2	0	0	0	2	2	1
613	Hospital L	1	42	1	0	1	1	1	1	0	1	4	1
614	Hospital L	2	26	1	0	0	2	0	0	0	2	2	1
615	Hospital L	1	41	1	0	0	2	0	0	0	2	2	1
616	Hospital L	2	33	1	0	0	2	0	0	0	2	2	1
617	Hospital L	2	52	1	0	0	2	0	0	0	1	2	1
618	Hospital L	2	33	1	0	1	0	0	0	0	2	1	1
619	Hospital L	2	43	1	0	0	2	0	0	0	2	2	1
620	Hospital L	2	37	1	0	0	2	0	0	0	2	2	1
621	Hospital L	2	44	1	0	0	2	0	0	0	2	2	1
622	Hospital L	1	50	1	0	0	2	0	0	0	2	2	1
623	Hospital L	2	59	1	0	0	2	0	0	0	1	2	1
624	Hospital L	1	71	1	0	0	2	0	0	0	1	2	1
625	Hospital L	1	32	1	1	1	1	0	0	0	3	3	1
626	Hospital L	1	35	1	0	0	2	0	0	0	1	2	1
627	Hospital L	2	42	1	0	0	2	0	0	0	2	2	1
628	Hospital L	2	34	1	0	0	2	0	0	0	1	2	1
629	Hospital L	1	33	1	1	1	1	1	1	0	2	4	1
630	Hospital L	2	26	1	0	0	2	0	0	0	2	2	1
631	Hospital L	2	39	1	0	0	2	0	0	0	1	2	1
632	Hospital L	2	34	1	0	1	1	0	0	0	1	3	1
633	Hospital L	2	38	1	0	0	2	0	0	0	1	2	1
634	Hospital L	2	50	1	0	1	1	0	0	0	3	3	1
635	Hospital L	2	33	1	1	1	1	0	0	0	1	3	1
636	Hospital L	2	40	1	1	1	1	1	1	0	2	4	1
637	Hospital L	2	39	1	0	0	2	0	0	0	1	2	1
638	Hospital L	1	38	1	0	1	0	1	1	0	3	4	1
639	Hospital L	2	71	1	1	1	0	1	1	0	1	4	2
640	Hospital L	2	56	1	0	0	2	0	0	0	5	2	2
641	Hospital L	1	30	1	0	0	2	0	0	0	1	2	1
642	Hospital L	2	57	1	0	0	2	0	0	0	1	2	1
643	Hospital L	2	60	1	0	0	2	0	0	1	2	2	1
644	Hospital L	2	35	1	0	0	2	0	0	0	1	2	1
645	Hospital L	2	42	1	0	1	0	0	0	0	1	1	1
646	Hospital L	2	54	1	0	0	2	0	0	0	1	2	1
647	Hospital L	1	48	1	0	0	2	0	0	0	3	2	1
648	Hospital L	1	28	1	0	0	2	0	0	0	1	2	1
649	Hospital L	2	50	1	0	0	2	0	0	0	5	2	1
650	Hospital L	2	43	1	0	0	2	0	0	0	1	2	1
651	Hospital L	2	44	1	0	0	1	0	0	0	1	3	1
652	Hospital L	1	9	1	1	1	1	1	1	0	2	4	1
653	Hospital L	1	33	1	0	0	2	0	0	0	2	2	1
654	Hospital L	2	32	1	0	1	0	0	0	0	1	1	1
655	Hospital L	1	30	1	0	1	0	0	0	0	2	1	1
656	Hospital L	2	64	1	0	1	1	0	0	0	2	3	2
657	Hospital L	1	34	1	1	1	1	0	0	0	2	3	1
658	Hospital L	2	36	1	0	1	1	0	0	0	1	3	1
659	Hospital L	1	31	1	0	0	2	0	0	0	1	2	1
660	Hospital L	2	47	1	0	1	0	0	0	0	1	1	1
661	Hospital L	2	61	1	0	0	2	0	0	0	1	2	1
662	Hospital L	2	31	1	0	1	0	0	0	1	1	1	1
663	Hospital L	1	27	1	0	0	2	0	0	0	3	2	1
664	Hospital L	1	51	1	0	0	2	0	0	0	2	2	1
665	Hospital L	2	26	1	1	0	2	1	1	0	2	4	1
666	Hospital L	2	47	1	1	0	2	0	0	0	1	2	1
667	Hospital L	2	44	1	0	0	2	0	0	0	1	2	1
668	Hospital F	1	29	1	1	1	1	1	1	1	3	4	1
669	Hospital F	2	36	1	1	1	1	1	1	0	3	4	1
670	Hospital F	2	45	1	1	1	1	1	1	0	1	4	1
671	Hospital F	1	48	1	0	1	0	0	0	0	3	1	1
672	Hospital F	2	53	1	1	1	1	0	0	0	2	3	1
673	Hospital F	2	30	1	0	1	0	0	0	0	2	1	1
674	Hospital F	2	52	1	0	1	0	0	0	1	2	1	1
675	Hospital F	2	70	1	0	1	1	0	0	0	3	3	2
676	Hospital F	1	58	1	0	0	2	0	0	0	1	2	1
677	Hospital F	2	30	1	1	1	1	1	1	1	2	4	1
678	Hospital F	2	42	1	0	1	0	0	0	0	1	1	1
679	Hospital F	2	60	1	0	1	0	0	0	1	1	1	1
680	Hospital F	1	27	1	1	1	1	1	1	0	2	4	1
681	Hospital F	2	48	1	0	1	1	0	0	0	1	3	1
682	Hospital F	1	61	1	1	1	1	1	1	0	1	4	2
683	Hospital F	1	41	1	0	1	1	0	0	0	1	3	1
684	Hospital F	2	26	1	0	1	0	0	0	1	2	1	1
685	Hospital F	2	37	1	0	1	0	0	0	0	1	1	1
686	Hospital F	2	49	1	1	1	1	0	0	0	1	3	1
687	Hospital F	2	47	1	1	1	0	1	1	1	1	4	1
688	Hospital F	2	49	1	0	1	0	0	0	1	1	1	1
689	Hospital F	2	43	1	0	1	0	0	0	0	2	1	1
690	Hospital F	2	37	1	0	1	1	0	0	1	2	3	1
691	Hospital F	2	37	1	0	1	1	0	0	0	1	3	1
692	Hospital F	2	47	1	0	1	0	0	0	0	3	1	1
693	Hospital F	2	56	1	0	1	0	0	0	0	1	1	1
694	Hospital F	2	30	1	0	1	1	0	0	0	1	3	1
695	Hospital F	1	56	1	1	1	1	0	0	0	1	3	2
696	Hospital F	2	45	1	0	0	2	0	0	0	1	2	1
697	Hospital F	2	66	1	1	1	1	1	1	0	2	4	2
698	Hospital F	2	32	1	0	1	0	0	0	0	2	1	1
699	Hospital F	1	67	1	1	1	1	1	1	0	1	4	2
700	Hospital F	2	43	1	0	1	1	0	0	0	2	3	1
701	Hospital F	2	60	1	0	1	0	0	0	0	3	1	1
702	Hospital F	2	39	1	0	1	0	0	0	0	2	1	1
703	Hospital F	2	44	1	0	1	1	0	0	1	2	3	1
704	Hospital F	2	39	1	0	1	0	0	0	0	1	1	1
705	Hospital F	2	45	1	0	1	0	0	0	1	2	1	1
706	Hospital F	1	35	1	1	1	1	1	1	0	1	4	1
707	Hospital F	1	48	1	0	1	0	0	0	0	1	1	1
708	Hospital F	2	66	1	1	1	1	1	1	0	3	4	2
709	Hospital F	2	60	1	1	1	1	1	1	1	2	4	2
710	Hospital F	1	47	1	1	1	1	1	1	0	1	4	1
711	Hospital F	2	22	1	1	1	1	1	1	1	2	4	1
712	Hospital F	2	38	1	1	1	1	0	0	0	2	3	1
713	Hospital F	2	40	1	0	1	1	0	0	1	1	3	1
714	Hospital F	1	57	1	0	1	0	0	0	0	1	1	1
715	Hospital F	2	66	1	1	1	0	0	0	0	2	1	1
716	Hospital F	2	48	1	0	1	1	0	0	0	1	3	1
717	Hospital F	2	65	1	0	1	1	0	0	0	2	3	2
718	Hospital F	1	57	1	0	1	1	0	0	0	1	3	3
719	Hospital F	2	46	1	0	1	1	0	0	0	2	3	1
720	Hospital F	2	40	1	1	1	1	0	0	0	2	3	1
721	Hospital F	1	39	1	1	1	1	1	1	1	2	4	1
722	Hospital F	2	35	1	0	1	0	0	0	0	2	1	1
723	Hospital F	2	39	1	0	1	1	1	1	0	1	4	1
724	Hospital F	2	66	1	1	1	0	1	0	0	2	1	1
725	Hospital F	2	40	1	0	1	1	1	0	1	1	3	1
726	Hospital F	2	36	1	1	1	1	1	0	1	2	3	1
727	Hospital F	1	22	1	1	1	1	1	1	0	2	4	1
728	Hospital F	2	57	1	0	1	1	0	0	1	1	3	2
729	Hospital F	2	32	1	1	1	1	0	0	0	2	3	1
730	Hospital F	2	44	1	0	1	1	0	0	0	3	3	1
731	Hospital F	1	43	1	1	1	1	1	1	0	1	4	1
732	Hospital F	2	26	1	0	1	1	0	0	1	5	3	1
733	Hospital F	2	47	1	0	1	0	0	0	1	1	1	1
734	Hospital F	2	35	1	1	1	0	0	0	0	2	1	1
735	Hospital F	2	27	1	1	1	1	1	1	0	1	4	1
736	Hospital F	2	32	1	0	1	1	0	0	0	1	3	1
737	Hospital F	2	51	1	1	1	1	1	1	0	2	4	1
738	Hospital F	1	47	1	1	1	1	1	1	0	2	4	1
739	Hospital F	2	46	1	0	0	2	0	0	0	1	2	1
740	Hospital F	2	40	1	0	1	1	1	1	0	1	4	1
741	Hospital F	1	38	1	0	1	0	0	0	0	1	1	1
742	Hospital F	2	29	1	1	1	1	1	1	0	3	4	1
743	Hospital F	2	49	1	0	1	1	0	0	1	1	3	1
744	Hospital F	2	43	1	1	1	1	0	0	0	1	3	1
745	Hospital F	2	67	1	0	1	0	0	0	0	1	1	1
746	Hospital F	2	57	1	0	1	0	0	0	0	1	1	1
747	Hospital F	1	49	1	1	1	1	0	0	0	2	3	1
748	Hospital F	2	46	1	1	1	1	1	1	1	2	4	1
749	Hospital F	2	55	1	0	1	0	0	0	0	3	1	1
750	Hospital F	2	65	1	0	1	1	0	0	0	2	3	2
751	Hospital F	1	24	1	1	1	1	0	0	0	3	3	1
752	Hospital F	2	53	1	1	1	0	1	1	0	1	4	1
753	Hospital F	2	45	1	0	1	0	0	0	0	2	1	1
754	Hospital F	2	64	1	1	1	0	0	0	1	1	1	1
755	Hospital F	2	17	1	0	1	0	0	0	0	2	1	1
756	Hospital F	2	51	1	0	1	1	0	0	0	2	3	1
757	Hospital F	1	57	1	0	1	0	0	0	0	1	1	1
758	Hospital F	1	35	1	0	1	0	0	0	0	2	1	1
759	Hospital F	2	40	1	0	1	1	0	0	0	1	3	1
760	Hospital F	2	29	1	0	1	0	0	0	0	2	1	1
761	Hospital F	2	56	1	0	1	0	0	0	0	1	1	1
762	Hospital F	2	35	1	1	1	0	1	1	0	1	4	1
763	Hospital F	1	52	1	0	1	0	0	0	0	1	1	1
764	Hospital F	2	26	1	1	1	1	1	1	0	1	4	1
765	Hospital F	1	62	1	0	0	2	0	0	0	1	2	1
766	Hospital F	2	42	1	0	1	0	0	0	0	1	1	1
767	Hospital F	2	46	1	0	1	1	0	0	0	2	3	1
768	Hospital F	1	52	1	0	1	0	0	0	0	1	1	1
769	Hospital F	2	48	0	0	1	0	0	0	0	2	1	1
770	Hospital F	2	23	1	1	1	1	1	1	1	1	4	1
771	Hospital F	2	31	1	0	1	0	0	0	0	1	1	1
772	Hospital F	2	51	1	0	1	0	0	0	0	1	1	1
773	Hospital F	2	36	1	1	1	1	0	0	0	2	3	1
774	Hospital G	2	44	1	0	1	0	0	0	0	1	1	1
775	Hospital G	2	44	1	0	1	0	0	0	0	1	1	1
776	Hospital G	2	53	1	0	1	0	0	0	0	1	1	1
777	Hospital G	2	36	1	0	1	0	0	0	0	1	1	1
778	Hospital G	2	50	1	0	1	1	0	0	0	1	3	1
779	Hospital G	2	64	1	0	1	1	0	0	0	2	3	2
780	Hospital G	2	46	1	0	1	1	0	0	0	1	3	1
781	Hospital G	2	66	1	0	1	0	0	0	0	1	1	1
782	Hospital G	2	30	1	1	1	0	1	0	0	1	1	1
783	Hospital G	1	28	1	0	1	0	0	0	0	1	1	1
784	Hospital G	2	64	1	0	1	0	0	0	0	1	1	1
785	Hospital G	2	42	1	0	1	0	0	0	0	1	1	1
786	Hospital G	2	29	1	0	1	1	0	0	0	1	3	1
787	Hospital G	2	34	1	0	1	0	0	0	0	1	1	1
788	Hospital G	2	45	1	0	1	0	0	0	0	1	1	1
789	Hospital G	2	57	1	0	1	1	0	0	0	1	3	2
790	Hospital G	2	34	1	0	1	0	0	0	1	1	1	1
791	Hospital G	1	56	1	0	1	1	1	0	0	1	3	2
792	Hospital G	1	26	1	1	1	1	1	1	0	1	4	1
793	Hospital G	2	33	1	0	1	0	0	0	0	1	1	1
794	Hospital G	2	39	1	0	1	0	0	0	0	1	1	1
795	Hospital G	2	49	1	0	1	0	0	0	0	1	1	1
796	Hospital G	2	34	1	1	1	1	1	1	1	2	4	1
797	Hospital G	2	37	1	0	1	0	0	0	1	1	1	1
798	Hospital G	1	34	1	1	1	1	1	1	0	5	4	1
799	Hospital G	2	46	1	0	1	0	0	0	0	1	1	1
800	Hospital G	2	29	1	0	1	1	0	0	0	1	3	1
801	Hospital G	2	54	1	0	1	0	0	0	0	1	1	1
802	Hospital G	2	48	1	0	1	1	0	0	0	2	3	1
803	Hospital G	2	32	1	0	1	1	0	0	1	1	3	1
804	Hospital G	2	57	1	0	1	0	0	0	0	1	1	1
805	Hospital G	2	69	1	0	1	0	0	0	0	1	1	1
806	Hospital G	2	48	1	0	1	0	0	0	1	1	1	1
807	Hospital G	2	32	1	0	1	1	0	0	0	1	3	1
808	Hospital G	2	50	1	0	1	1	0	0	0	1	3	1
809	Hospital G	2	43	1	0	1	1	0	0	0	1	3	1
810	Hospital G	2	30	1	0	1	0	0	0	1	1	1	1
811	Hospital G	2	54	1	0	1	0	0	0	0	1	1	1
812	Hospital G	2	32	1	0	1	0	0	0	0	1	1	1
813	Hospital G	1	37	1	0	1	0	0	0	0	1	1	1
814	Hospital G	2	50	1	0	1	0	0	0	0	1	1	1
815	Hospital G	2	27	1	0	1	1	0	0	0	1	3	1
816	Hospital G	2	28	1	1	1	1	1	1	0	4	4	1
817	Hospital G	2	60	1	0	1	0	0	0	0	1	1	1
818	Hospital G	2	43	1	0	1	0	0	0	0	1	1	1
819	Hospital G	2	58	1	0	1	0	1	1	0	1	4	2
820	Hospital G	2	68	1	0	1	0	0	0	0	1	1	1
821	Hospital G	2	42	1	0	1	1	0	0	0	1	3	1
822	Hospital G	2	44	1	1	1	1	1	1	0	4	4	4
823	Hospital G	2	37	1	0	1	1	0	0	0	2	3	1
824	Hospital H	2	36	1	0	1	1	0	0	0	8	5	6
825	Hospital H	2	47	1	0	1	1	0	0	0	1	3	1
826	Hospital H	1	42	1	0	0	2	0	0	0	1	2	1
827	Hospital H	2	44	0	0	1	0	0	0	0	1	1	1
828	Hospital H	2	36	1	0	1	0	0	0	0	1	1	1
829	Hospital H	2	64	1	0	1	0	0	0	0	1	1	1
830	Hospital H	2	54	1	0	1	0	0	0	0	1	1	1
831	Hospital H	2	45	1	0	1	1	0	0	0	3	3	1
832	Hospital H	2	55	0	0	0	2	0	0	0	3	2	1
833	Hospital H	2	29	1	0	1	0	0	0	0	2	1	1
834	Hospital H	2	59	1	0	1	0	0	0	0	2	1	1
835	Hospital H	2	44	1	0	1	1	0	0	0	8	5	6
836	Hospital H	2	36	1	0	1	0	0	0	0	1	1	1
837	Hospital H	1	36	1	0	1	0	0	0	0	1	1	1
838	Hospital H	2	56	1	0	0	2	0	0	0	1	2	1
839	Hospital H	2	50	1	0	1	0	0	0	0	8	5	6
840	Hospital H	1	57	1	0	1	1	0	0	0	1	3	2
841	Hospital H	2	63	0	0	1	1	0	0	0	1	3	5
842	Hospital H	1	28	0	0	1	0	0	0	0	1	1	1
843	Hospital H	1	62	0	0	1	0	0	0	0	2	1	1
844	Hospital H	2	44	0	0	1	0	0	0	0	1	1	1
845	Hospital I	2	37	1	0	1	1	0	0	0	1	3	1
846	Hospital I	2	31	1	1	1	1	1	1	0	1	4	1
847	Hospital I	1	64	1	0	1	1	0	0	0	1	3	2
848	Hospital I	1	22	1	0	1	1	1	1	0	1	4	1
849	Hospital I	1	37	1	0	1	1	0	0	0	3	3	1
850	Hospital I	2	41	1	0	1	0	0	0	0	2	1	1
851	Hospital I	2	22	1	1	1	1	1	1	0	3	4	1
852	Hospital I	2	34	1	0	1	1	0	0	0	1	3	1
853	Hospital I	2	35	1	0	1	1	0	0	1	2	3	1
854	Hospital I	1	42	1	0	1	1	0	0	0	2	3	1
855	Hospital I	2	38	1	0	1	0	0	0	0	1	1	1
856	Hospital I	2	55	1	0	1	0	0	0	0	8	5	6
857	Hospital I	1	45	1	0	1	1	0	0	0	1	3	1
858	Hospital I	2	48	1	0	1	0	0	0	0	1	1	1
859	Hospital I	2	51	1	0	1	1	0	0	0	1	3	1
860	Hospital I	2	33	1	0	1	0	0	0	1	1	1	1
861	Hospital I	2	31	1	1	1	1	1	0	0	1	3	1
862	Hospital I	2	45	1	0	1	0	0	0	0	1	1	1
863	Hospital I	2	38	1	0	1	0	0	0	0	2	1	1
864	Hospital I	1	53	1	0	1	1	0	0	0	1	3	1
865	Hospital I	2	54	1	0	1	0	0	0	0	1	1	1
866	Hospital I	2	17	1	0	1	1	0	0	0	2	3	1
867	Hospital I	2	43	1	0	1	0	0	0	0	4	1	1
868	Hospital I	1	48	1	0	1	0	0	0	0	1	1	1
869	Hospital I	2	47	1	0	1	0	0	0	0	8	5	6
870	Hospital I	2	39	1	0	1	0	0	0	0	1	1	1
871	Hospital I	2	39	1	1	1	1	1	1	1	1	4	1
872	Hospital I	1	38	1	0	1	1	0	0	0	4	3	1
873	Hospital I	2	60	1	0	1	0	0	0	0	1	1	1
874	Hospital I	2	30	1	0	1	0	0	0	0	1	1	1
875	Hospital I	2	25	1	0	1	0	0	0	0	1	1	1
876	Hospital I	2	58	1	0	1	0	0	0	0	1	1	1
877	Hospital I	2	32	1	1	1	0	0	0	0	1	1	1
878	Hospital I	2	47	1	0	1	0	0	0	0	2	1	1
879	Hospital I	2	33	1	0	1	0	0	0	0	1	1	1
880	Hospital I	2	26	1	0	1	1	0	0	0	2	3	1
881	Hospital I	1	39	1	0	1	1	1	1	0	2	4	1
882	Hospital I	1	41	1	0	1	1	0	0	0	1	3	1
883	Hospital I	1	36	1	0	1	1	0	0	0	2	3	1
884	Hospital I	1	27	1	1	1	1	1	1	0	1	4	1
885	Hospital I	2	30	1	0	1	1	0	0	0	1	3	1
886	Hospital I	2	30	1	0	1	0	0	0	0	1	1	1
887	Hospital I	1	22	1	0	1	1	0	0	0	1	3	1
888	Hospital I	2	60	1	0	1	1	0	0	0	1	3	2
889	Hospital I	2	50	1	0	1	0	0	0	1	1	1	1
890	Hospital I	2	22	1	1	1	1	1	1	0	4	4	1
891	Hospital I	2	32	1	0	1	1	0	0	0	1	3	1
892	Hospital I	2	40	1	0	1	0	0	0	0	1	1	1
893	Hospital I	2	33	1	0	1	0	0	0	0	1	1	1
894	Hospital I	2	41	1	0	1	0	0	0	1	1	1	1
895	Hospital I	2	68	1	0	1	0	0	0	0	1	1	1
896	Hospital I	2	25	0	0	1	1	0	0	0	1	3	1
897	Hospital I	2	44	1	0	1	0	0	0	0	1	1	1
898	Hospital I	2	39	1	0	1	0	0	0	1	1	1	1
899	Hospital I	1	39	1	0	1	1	0	0	0	1	3	1
900	Hospital I	2	55	1	0	1	0	0	0	0	1	1	1
901	Hospital I	2	38	1	0	1	1	0	0	1	1	3	1
902	Hospital I	2	42	1	0	1	1	0	0	0	1	3	1
903	Hospital I	2	45	1	0	1	1	0	0	0	1	3	1
904	Hospital I	2	55	1	0	1	1	0	0	0	1	3	1
905	Hospital I	2	42	1	0	1	1	0	0	0	1	3	1
906	Hospital I	2	58	1	0	1	1	0	0	0	1	3	2
907	Hospital I	2	49	1	0	1	0	0	0	1	1	1	1
908	Hospital I	2	28	1	1	1	1	0	0	0	2	3	1
909	Hospital I	2	49	1	0	1	0	0	0	1	1	1	1
910	Hospital I	2	28	1	0	1	0	0	0	0	1	1	1
911	Hospital I	2	49	1	0	1	0	0	0	0	1	1	1
912	Hospital I	1	34	1	0	1	1	0	0	0	1	3	1
913	Hospital I	1	41	1	0	1	1	0	0	0	2	3	1
914	Hospital I	2	31	1	1	1	1	1	1	0	1	4	1
915	Hospital I	1	54	1	0	1	0	0	0	0	1	1	1
916	Hospital I	2	66	1	0	1	0	0	0	0	2	1	1
917	Hospital I	1	48	1	1	1	1	1	1	0	2	4	1
918	Hospital I	2	45	1	0	1	1	0	0	0	1	3	1
919	Hospital J	1	36	1	0	1	1	0	0	1	1	3	1
920	Hospital J	1	48	1	0	1	1	0	0	0	1	3	1
921	Hospital J	2	38	1	0	1	0	0	0	0	5	1	1
922	Hospital J	2	28	1	0	1	1	0	0	0	3	3	1
923	Hospital J	2	52	1	1	1	1	0	0	0	2	3	1
924	Hospital J	1	35	1	0	1	1	0	0	0	1	3	1
925	Hospital J	2	51	1	0	1	0	0	0	0	1	1	1
926	Hospital J	2	45	1	0	1	0	0	0	0	2	1	1
927	Hospital J	1	34	1	1	1	1	0	0	0	2	3	1
928	Hospital J	2	37	1	0	1	0	0	0	1	1	1	1
929	Hospital J	1	39	1	1	0	2	1	1	0	8	4	6
930	Hospital J	2	56	1	0	1	0	0	0	1	1	1	1
931	Hospital J	2	60	1	0	1	0	0	0	1	2	1	1
932	Hospital J	2	37	1	1	1	1	1	0	0	1	3	1
933	Hospital J	2	58	1	0	1	0	0	0	0	1	1	1
934	Hospital J	1	47	1	0	1	0	0	0	1	2	1	1
935	Hospital J	2	49	1	0	1	0	0	0	1	3	1	1
936	Hospital J	2	46	1	0	1	0	0	0	0	1	1	1
937	Hospital J	2	31	1	1	1	1	0	0	0	2	3	1
938	Hospital J	2	46	1	0	1	0	0	0	1	1	1	1
939	Hospital J	1	50	1	0	1	0	0	0	0	2	1	1
940	Hospital J	2	26	1	0	1	0	0	0	1	1	1	1
941	Hospital J	2	56	1	0	1	1	0	0	0	1	3	2
942	Hospital J	2	32	1	0	1	0	0	0	1	1	1	1
943	Hospital J	2	48	1	0	1	1	0	0	0	1	3	1
944	Hospital J	2	55	1	0	1	0	0	0	0	1	1	1
945	Hospital J	2	47	0	0	1	0	0	0	0	1	1	1
946	Hospital J	2	35	1	0	1	0	0	0	0	2	1	1
947	Hospital J	2	52	1	0	1	0	0	0	0	3	1	1
948	Hospital J	1	53	1	0	1	1	0	0	0	1	3	1
949	Hospital J	2	35	1	0	1	0	0	0	0	1	1	1
950	Hospital J	2	42	1	0	1	0	0	0	0	1	1	1
951	Hospital J	2	13	1	0	1	1	1	1	1	8	4	6
952	Hospital J	2	32	1	1	1	0	1	1	0	1	4	1
953	Hospital J	1	45	1	0	1	0	0	0	0	2	1	1
954	Hospital J	2	15	1	0	1	0	0	0	0	3	1	1
955	Hospital J	1	37	1	0	1	0	0	0	0	1	1	1
956	Hospital J	1	67	1	0	1	1	0	0	0	1	3	2
957	Hospital J	1	37	1	1	1	1	1	1	0	2	4	1
958	Hospital J	2	65	1	0	1	0	0	0	0	1	1	1
959	Hospital J	2	32	1	0	1	0	0	0	0	1	1	1
960	Hospital J	2	31	1	0	1	0	0	0	0	1	1	1
961	Hospital J	1	36	1	0	1	1	0	0	0	2	3	1
962	Hospital J	2	37	1	1	1	1	1	1	0	2	4	1
963	Hospital J	2	60	1	0	1	0	0	0	1	1	1	1
964	Hospital J	1	30	1	0	1	1	0	0	0	1	3	1
965	Hospital J	2	29	1	0	1	0	0	0	0	1	1	1
966	Hospital J	1	47	1	0	1	1	0	0	0	1	3	1
967	Hospital J	2	52	1	0	1	0	0	0	0	1	1	1
968	Hospital J	2	36	1	0	1	1	0	0	0	1	3	1
969	Hospital J	2	23	1	1	1	1	1	1	0	1	4	1
970	Hospital J	2	61	1	0	1	0	0	0	0	5	1	2
971	Hospital J	1	34	1	0	1	1	0	0	0	1	3	1
972	Hospital J	2	24	1	0	1	0	0	0	1	1	1	1
973	Hospital J	1	39	1	1	1	1	0	0	0	2	3	1
974	Hospital J	1	33	1	1	1	1	1	1	1	1	4	1
975	Hospital J	1	31	1	1	1	1	1	1	1	1	4	1
976	Hospital J	2	63	1	0	1	0	0	0	0	1	1	1
977	Hospital J	2	44	1	0	1	1	0	0	0	1	3	1
978	Hospital J	1	39	1	0	1	1	0	0	0	1	3	1
979	Hospital J	2	29	1	0	1	1	0	0	1	2	3	1
980	Hospital J	2	60	1	0	1	1	0	0	0	3	3	2
981	Hospital J	2	52	1	0	1	0	0	0	0	5	1	1
982	Hospital J	1	65	1	0	1	1	0	0	0	2	3	2
983	Hospital J	2	44	1	0	1	0	0	0	0	2	3	1
984	Hospital J	2	36	1	0	1	0	0	0	0	1	1	1
985	Hospital J	2	64	1	0	1	0	0	0	0	2	1	1
986	Hospital J	2	44	1	0	1	0	0	0	1	1	1	1
987	Hospital J	2	33	1	0	1	1	0	0	0	1	3	1
988	Hospital J	2	34	1	0	1	0	0	0	1	1	1	1
989	Hospital J	2	45	1	0	1	0	0	0	1	1	1	1
990	Hospital J	2	25	1	1	1	1	0	0	0	1	3	1
991	Hospital J	1	24	1	0	1	1	0	0	0	1	3	1
992	Hospital J	1	51	1	0	1	0	0	0	0	1	1	1
993	Hospital J	2	35	1	0	1	1	0	0	0	2	3	1
994	Hospital J	1	49	1	0	1	0	0	0	0	1	1	1
995	Hospital J	1	31	1	0	1	0	0	0	0	1	1	1
996	Hospital J	2	51	1	0	1	1	0	0	0	3	3	1
997	Hospital J	2	52	1	0	1	1	0	0	1	1	3	1
998	Hospital J	2	42	1	1	1	1	0	0	1	1	3	1
999	Hospital J	2	31	1	1	1	1	1	1	1	2	4	1
1000	Hospital J	1	34	1	1	1	1	1	1	0	2	4	1
1001	Hospital J	2	37	1	0	1	1	0	0	0	3	3	1
1002	Hospital J	2	45	1	0	1	1	0	0	0	1	3	1
1003	Hospital J	1	59	1	0	1	0	0	0	0	1	1	1
1004	Hospital J	2	46	1	1	1	1	1	1	0	2	4	1
1005	Hospital J	2	40	1	0	1	1	0	0	0	1	3	1
1006	Hospital J	2	68	1	0	1	1	0	0	0	2	3	2
1007	Hospital J	1	51	1	0	1	1	0	0	0	1	3	1
1008	Hospital J	1	39	1	0	1	1	0	0	0	2	3	1
1009	Hospital J	1	45	1	0	1	1	1	1	0	3	4	1
1010	Hospital J	2	46	1	0	1	0	0	0	1	1	1	1
1011	Hospital J	2	37	1	0	1	0	0	0	0	1	1	1
1012	Hospital J	1	34	1	0	1	0	0	0	0	1	1	1
1013	Hospital J	2	37	1	1	1	1	1	1	0	2	4	1
1014	Hospital J	2	50	1	0	1	0	0	0	0	1	1	1
1015	Hospital J	2	34	1	0	1	0	0	0	1	1	1	1

## Sheet: Standardized Training
ID	Gender(1:Male;2:Female)	AGE	Evaluation of LN	US-detected CLNM(0:without;1:with)	CLND(0:without CLND;1:with CLND)	CLNM(0:withoutCLNM,1:with CLNM;2:unknown)	LLND(0:without LLND;1:with LLND)	LLNM(0:without LLNM;1:with LLNM)	Hashimoto thyroiditis(0:without;1:with)	T stage(1:T1a;2:T1b;3:T2;4:T3a;5:T3b;6:T4a;7:T4b,8:unkown)	N stage(1;N0a;2:N0b;3:N1a;4:N1b;5:unknown)	Stage(8th AJCC)(1:Stage 1;2:Stage 2;3:Stage 3;4:Stage 4a;5:Stage 4b;6:unknown)
0000247370	2	49	1	0	1	0	0	0	0	1	1	1
0000247411	2	23	1	1	1	1	1	1	0	2	4	1
0000247434	1	48	1	1	1	1	1	1	0	2	4	1
0000247456	2	45	1	0	1	0	0	0	0	1	1	1
0000247508	1	30	1	0	1	1	0	0	0	1	3	1
0000247458	1	41	1	0	1	0	0	0	0	2	1	1
0000227885	2	53	1	1	1	0	1	1	0	2	4	1
0000185424	1	50	1	0	1	1	0	0	0	2	3	1
0000187919	2	51	1	0	1	0	0	0	0	1	1	1
0000247950	2	53	1	0	1	0	0	0	1	1	1	1
0000247963	2	43	1	0	1	1	0	0	0	1	3	1
0000247986	2	29	1	1	1	1	1	1	0	4	4	1
0000247987	2	53	1	0	1	0	0	0	0	1	1	1
0000248002	2	31	1	0	1	0	0	0	0	2	1	1
0000248196	2	19	1	0	1	1	1	1	0	3	4	1
0000248205	2	30	1	1	1	1	1	1	0	1	4	1
0000248516	2	42	1	0	1	0	0	0	0	1	1	1
0000248731	2	39	1	0	1	0	0	0	1	1	1	1
0000248764	2	59	1	0	1	0	0	0	1	1	1	1
0000248863	2	50	1	0	1	0	0	0	1	1	1	1
0000249179	2	73	1	0	1	0	0	0	0	1	1	1
0000233126	1	56	1	0	1	0	0	0	0	2	1	1
0000249359	2	51	1	0	1	0	0	0	0	1	1	1
0000249603	2	41	1	0	1	0	1	1	0	2	4	1
0000249611	2	38	1	0	1	0	0	0	1	2	1	1
0000249653	2	28	1	1	1	1	1	1	0	3	4	1
0000249688	2	53	1	0	1	1	0	0	1	1	3	1
0000249732	2	33	1	0	1	1	1	1	0	2	4	1
0000249886	1	58	1	0	1	0	0	0	0	5	1	2
0000249966	2	49	1	0	1	1	1	1	0	3	4	1
0000250029	2	42	1	0	1	1	0	0	0	1	3	1
0000250045	2	27	1	0	1	0	1	0	0	1	1	1
0000250071	2	59	1	0	1	0	1	1	0	5	4	2
0000250166	2	54	1	0	1	0	0	0	0	1	1	1
0000250230	2	34	1	1	1	1	1	1	0	3	4	1
0000250261	1	41	1	0	1	1	0	0	0	2	3	1
0000250331	2	63	1	1	1	0	1	1	0	5	4	2
0000250390	2	60	1	0	1	0	0	0	0	1	1	1
0000250398	2	55	1	0	1	0	0	0	1	1	1	1
0000250431	2	33	1	0	1	1	0	0	0	2	3	1
0000250554	2	27	1	0	1	1	0	0	0	2	3	1
0000250565	1	44	1	0	1	0	0	0	0	1	1	1
0000249888	2	50	1	0	1	1	0	0	0	2	3	1
0000250632	2	33	1	0	1	1	0	0	0	1	3	1
0000250633	2	49	1	0	1	0	0	0	1	1	1	1
0000250659	2	36	1	0	1	1	1	1	1	1	4	1
0000250682	2	52	1	0	1	1	0	0	0	1	3	1
0000250713	1	39	1	0	1	1	0	0	0	1	3	1
0000250722	2	38	1	0	1	0	0	0	0	1	1	1
0000250729	1	48	1	0	1	1	1	1	0	1	4	1
0000250737	2	42	1	0	1	0	0	0	0	2	1	1
0000250776	1	37	1	0	1	0	0	0	0	3	1	1
0000250784	2	20	1	0	1	1	0	0	0	3	3	1
0000250884	2	38	1	0	1	1	0	0	1	1	3	1
0000251070	1	59	1	0	1	0	1	1	0	1	4	2
0000251071	2	35	1	0	1	1	1	1	1	2	4	1
0000251154	2	37	1	1	1	0	1	1	0	2	4	1
0000251417	2	30	1	1	1	1	1	1	0	1	4	1
0000251432	1	49	1	1	1	1	1	1	0	5	4	1
0000251561	2	31	1	1	1	1	1	1	1	2	4	1
0000251617	2	57	1	1	1	1	1	1	0	2	4	2
0000251695	2	40	1	1	1	1	1	1	0	5	4	1
0000251749	1	53	1	0	1	0	1	1	0	1	4	1
0000251807	2	34	1	1	1	1	1	1	0	3	4	1
0000251918	2	30	1	0	1	1	1	1	0	2	4	1
0000252034	1	41	1	1	1	1	0	0	0	2	3	1
0000252152	2	35	1	0	1	1	0	0	1	1	3	1
0000252181	2	57	1	1	1	1	1	1	0	2	4	2
0000252204	1	50	1	1	1	1	1	1	0	1	4	1
0000252217	2	34	1	0	1	0	0	0	1	1	1	1
0000252223	2	57	1	0	1	0	0	0	0	2	1	1
0000252329	2	44	1	1	1	1	1	0	1	3	3	1
0000252343	2	34	1	0	1	0	0	0	1	2	1	1
0000252346	2	58	1	0	1	1	0	0	0	2	3	2
0000252375	1	57	1	0	1	1	1	1	0	1	4	2
0000252452	1	14	1	0	1	1	0	0	0	3	3	1
0000252498	2	51	1	1	1	0	0	0	1	1	1	1
0000252514	2	53	1	0	1	1	0	0	0	3	3	1
0000252521	2	51	1	0	1	0	0	0	0	1	1	1
0000252535	2	34	1	1	1	1	1	1	0	5	4	1
0000252537	2	38	1	0	1	0	1	1	1	5	4	1
0000246390	2	52	1	0	1	0	0	0	1	2	1	1
0000252828	2	55	1	0	1	0	0	0	0	5	1	1
0000252873	2	50	1	0	1	1	0	0	1	2	3	1
0000252957	2	44	1	0	1	0	1	0	0	1	1	1
0000252978	2	35	1	0	1	0	0	0	0	2	1	1
0000253117	1	56	1	0	1	1	1	1	0	1	4	1
0000252920	1	43	1	1	1	1	1	1	0	2	4	1
0000253161	2	21	1	1	1	1	1	1	0	2	4	1
0000253248	1	43	1	0	1	1	0	0	0	4	3	1
0000253282	1	33	1	0	1	1	1	1	0	1	4	1
0000253330	1	31	1	1	1	1	1	1	0	1	4	1
0000253342	2	62	1	0	1	1	1	1	0	5	4	2
0000253379	2	51	1	0	1	1	0	0	0	2	3	1
0000253431	1	24	1	1	1	0	1	1	0	5	4	1
0000253489	2	30	1	1	1	1	0	0	0	2	3	1
0000253495	1	59	1	0	1	0	1	1	0	2	4	2
0000253597	1	42	1	1	1	1	0	0	0	6	3	1
0000181140	1	63	1	1	1	1	0	0	0	1	3	2
0000253685	2	37	1	1	1	0	0	0	0	3	1	1
0000253709	2	32	1	1	1	1	0	0	0	1	3	1
0000253851	2	32	1	1	1	1	0	0	1	1	3	1
0000253861	2	34	1	0	1	1	1	1	0	1	4	1
0000235314	2	64	1	0	1	0	0	0	0	1	1	1
0000254085	1	57	1	0	1	0	0	0	0	1	1	1
0000254204	2	45	1	0	1	0	0	0	0	2	1	1
0000254251	2	62	1	1	1	1	1	1	0	2	4	2
0000254306	1	50	1	0	1	1	0	0	0	2	3	1
0000254340	2	56	1	1	1	1	1	1	0	6	4	3
0000254359	1	29	1	0	1	1	0	0	0	1	3	1
0000254405	2	31	1	0	1	1	1	1	0	3	4	1
0000254416	2	37	1	0	1	1	1	1	1	5	4	1
0000254483	2	36	1	1	1	1	0	0	0	2	3	1
0000254493	2	56	1	0	1	0		0	0	3	1	1
0000254644	2	35	1	0	1	0	0	0	0	1	1	1
0000254738	2	50	1	0	1	0	0	0	0	2	1	1
0000254767	2	44	1	0	1	0	1	0	0	1	4	1
0000254801	2	51	1	0	1	1	0	0	0	2	3	1
0000254832	1	50	1	0	1	0	0	0	0	1	1	1
0000254890	2	33	1	1	1	1	1	1	0	3	4	1
0000254918	1	67	1	0	1	0	1	1	0	5	4	2
0000255015	2	40	1	0	1	0	0	0	1	2	1	1
0000255171	2	56	1	0	1	1	0	0	0	2	3	1
0000255427	2	48	1	0	1	1	0	0	1	1	3	1
0000255502	2	20	1	1	1	1	1	1	0	3	4	1
0000255556	1	35	1	1	1	1	1	1	0	2	4	1
0000255569	2	25	1	0	1	0	0	0	0	2	1	1
0000255582	1	52	1	1	1	1	1	1	0	2	4	1
0000255594	2	49	1	0	1	0	0	0	0	1	1	1
0000244295	2	36	1	0	1	0	0	0	0	2	1	1
0000255660	1	40	1	0	1	1	0	0	0	1	3	1
0000255663	2	30	1	0	1	1	0	0	0	2	3	1
0000255778	2	42	1	0	1	0	0	0	1	3	1	1
0000255789	1	36	1	0	1	1	1	1	0	1	4	1
0000255791	2	68	1	0	1	0	0	0	0	1	1	1
0000255905	2	33	1	0	1	1	0	0	0	3	3	1
0000255908	2	37	1	1	1	1	0	0	0	2	3	1
0000255968	2	50	1	0	1	0	0	0	0	1	1	1
0000256034	1	65	1	0	1	0	0	0	0	1	1	1
0000256102	2	47	1	0	1	0	0	0	1	1	1	1
0000247854	2	43	1	0	1	0	0	0	0	1	1	1
0000256166	2	47	1	0	1	0	0	0	0	1	1	1
0000256207	2	40	1	1	1	1	1	1	0	2	4	1
0000256331	1	27	1	0	1	1	0	0	0	2	3	1
0000244295	2	36	1	0	1	0	0	0	0	2	1	1
0000256394	1	62	1	0	1	0	1	1	0	5	4	2
0000256442	2	33	1	0	1	1	0	0	0	1	3	1
0000256455	2	45	1	0	1	0	1	0	1	1	1	1
0000256470	2	67	1	0	1	0	0	0	0	5	1	2
0000256477	1	19	1	1	1	1	1	1	0	6	4	1
0000256503	2	34	1	0	1	0	0	0	0	1	1	1
0000256530	2	46	1	0	1	1	0	0	0	2	3	1
0000256586	2	62	1	0	1	1	1	1	0	2	4	2
0000256705	2	29	1	0	1	1	0	0	0	1	3	1
0000256716	2	36	1	0	1	1	1	1	0	3	4	1
0000256798	2	48	1	0	1	1	0	0	0	1	3	1
0000256806	1	21	1	0	1	0	0	0	0	1	1	1
0000256892	2	37	1	1	1	1	1	0	0	1	3	1
0000256915	2	59	1	0	1	0	0	0	0	5	1	2
0000256998	2	44	1	0	1	1	0	0	0	5	3	1
0000257030	2	53	1	0	1	1	0	0	0	1	3	1
0000257056	1	25	1	1	1	1	1	1	0	2	4	1
0000257089	2	25	1	0	1	1	0	0	1	1	3	1
0000257107	2	57	1	0	1	0	0	0	0	1	1	1
0000257121	1	49	1	0	1	1	0	0	0	1	3	1
0000257175	2	47	1	0	1	1	0	0	0	2	3	1
0000257177	1	36	1	1	1	1	1	1	0	5	4	1
0000257287	1	40	1	0	1	0	1	1	0	2	4	1
0000257416	1	35	1	0	1	1	0	0	0	2	3	1
0000257421	1	30	1	1	1	1	1	1	0	4	4	1
0000257553	2	22	1	0	1	0	1	1	0	5	4	1
0000257601	1	50	1	0	1	1	1	1	0	5	4	1
0000257616	2	50	1	0	1	0	0	0	0	1	1	1
0000257630	1	43	1	0	1	0	1	1	0	2	4	1
0000257654	2	42	1	0	1	0	0	0	0	1	1	1
0000257656	1	52	1	0	1	0	0	0	0	1	1	1
0000257688	2	35	1	1	1	1	1	1	0	2	4	1
0000257718	1	23	1	0	1	1	1	1	0	5	4	1
0000257760	2	53	1	1	1	1	1	1	0	5	4	1
0000257810	2	29	1	0	1	1	0	0	0	1	3	1
0000257976	1	44	1	0	1	1	0	0	0	3	3	1
0000257996	1	23	1	1	1	1	1	1	0	2	4	1
0000258025	1	56	1	0	1	0	0	0	0	1	1	1
0000258038	1	30	1	1	1	1	1	1	0	1	4	1
0000258045	2	48	1	1	1	1	1	1	0	2	4	1
0000258124	1	23	1	0	1	0	0	0	0	1	1	1
0000258174	2	23	1	0	1	0	1	1	0	2	4	1
0000258379	2	37	1	0	1	1	1	1	0	1	4	1
0000258381	2	57	1	0	1	1	0	0	1	3	3	2
0000258542	2	43	1	0	1	0	0	0	0	1	1	1
0000258732	1	61	1	0	1	1	0	0	0	1	3	2
0000258787	2	50	1	0	1	0	0	0	1	1	1	1
0000258805	2	41	1	0	1	1	1	1	0	2	4	1
0000258856	2	37	1	0	1	1	0	0	1	2	3	1
0000249056	2	31	1	0	1	1	0	0	0	2	3	1
0000258926	2	35	1	0	1	0	0	0	1	3	1	1
0000258974	2	52	1	0	1	0	0	0	0	1	1	1
0000258990	2	54	1	0	1	1	0	0	0	2	3	2
0000258998	2	64	1	0	1	1	0	0	0	1	3	2
0000258999	2	38	1	0	1	1	0	0	0	1	3	1
0000259112	2	26	1	0	1	1	1	1	0	2	4	1
0000259129	1	57	1	0	1	0	1	1	0	3	4	2
0000259190	1	38	1	0	1	0	0	0	0	2	1	1
0000259263	1	38	1	1	1	1	0	0	0	3	3	1
0000246334	2	40	1	0	1	0	0	0	0	2	1	1
0000257533	2	43	1	1	1	0	0	0	0	1	1	1
0000259405	2	67	1	1	1	1	1	1	0	2	4	2
0000259412	1	34	1	0	1	0	1	1	0	2	4	1
0000259551	2	48	1	0	1	1	0	0	0	1	3	1
0000259631	1	35	1	0	1	1	1	0	0	1	3	1
0000259869	1	25	1	0	1	1	0	0	0	1	3	1
0000259873	1	47	1	0	1	1	1	1	0	2	4	1
0000259886	2	46	1	0	1	1	0	0	0	3	3	1
0000259905	2	42	1	0	1	0	0	0	1	1	1	1
0000259917	2	55	1	1	1	1	1	1	0	2	4	1
0000259945	2	45	1	0	1	1	0	0	0	1	3	1
0000259988	2	40	1	0	1	0	0	0	0	1	1	1
0000257827	2	50	1	0	1	1	0	0	0	6	3	1
0000260169	2	49	1	1	1	1	1	1	0	2	4	1
0000260182	2	26	1	1	1	1	1	1	0	2	4	1
0000260256	2	44	1	1	1	1	1	1	0	1	4	1
0000260270	2	40	1	1	1	1	1	1	0	1	4	1
0000260285	2	42	1	0	1	0	0	0	0	2	1	1
0000260411	1	27	1	1	1	1	0	0	0	1	3	1
0000260432	2	49	1	0	1	1	1	1	0	3	4	1
0000260495	2	42	1	0	1	1	0	0	0	2	3	1
0000252170	1	41	1	0	1	1	0	0	0	1	3	1
0000260499	2	21	1	0	1	1	0	0	0	1	3	1
0000260515	2	44	1	0	1	0	0	0	0	1	1	1
0000260678	1	35	1	0	1	0	0	0	0	2	1	1
0000260709	2	41	1	0	1	1	0	0	0	2	3	1
0000260750	2	16	1	1	1	1	1	1	0	3	4	1
0000260773	2	38	1	0	1	1	0	0	0	1	3	1
0000260841	1	34	1	0	1	0	0	0	0	1	1	1
0000260843	2	42	1	0	1	1	0	0	0	1	3	1
0000260868	2	26	1	0	1	0	0	0	0	1	1	1
0000260935	1	32	1	0	1	0	0	0	0	2	1	1
0000261004	2	30	1	1	1	0	1	1	0	2	4	1
0000261028	2	19	1	1	1	1	1	1	1	3	4	1
0000261105	2	54	1	0	1	1	1	1	0	5	4	1
0000261138	1	50	1	0	1	1	1	1	0	3	4	1
0000261154	2	18	1	1	1	1	0	0	1	3	3	1
0000261167	2	41	1	0	1	0	0	0	0	1	1	1
0000261205	2	45	1	0	1	0	0	0	0	1	1	1
0000261210	1	30	1	1	1	1	1	1	0	1	4	1
0000261215	2	61	1	1	1	0	0	0	0	1	1	1
0000261339	2	21	1	1	1	1	1	1	0	2	3	1
0000258741	1	64	1	0	1	1	1	1	0	2	4	2
0000261491	2	25	1	1	1	1	0	0	1	1	3	1
0000261492	2	28	1	0	1	1	1	1	1	4	4	1
0000261509	2	43	1	1	1	1	1	1	1	1	4	1
0000260110	2	44	1	1	1	0	0	0	1	1	1	1
0000261638	2	42	1	0	1	1	1	1	1	2	4	1
0000261639	2	35	1	1	1	1	1	1	0	2	4	1
0000261811	1	32	1	1	1	1	0	0	0	2	3	1
0000261841	1	45	1	0	1	0	0	0	0	1	1	1
0000261901	2	60	1	0	1	0	0	0	0	1	1	1
0000261942	2	30	1	1	1	1	1	1	0	1	4	1
0000261953	1	22	1	1	1	1	1	1	0	2	4	1
0000262052	1	25	1	0	1	1	1	1	0	1	4	1
0000262144	1	39	1	0	1	0	0	0	0	1	1	1
0000251997	2	47	1	0	1	0	1	1	0	1	4	1
0000262231	2	42	1	1	1	0	0	0	1	1	1	1
0000262247	1	42	1	0	1	0	0	0	0	1	1	1
0000262302	2	55	1	0	1	0	0	0	0	1	1	1
0000262364	2	46	1	1	1	1	1	1	0	2	4	1
0000195040	2	42	1	0	1	0	0	0	0	1	1	1
0000262507	2	29	1	0	1	0	1	1	1	1	4	1
0000262539	2	46	1	1	1	1	1	1	1	1	4	1
0000262560	1	34	1	0	1	1	1	1	0	1	4	1
0000262672	1	48	1	1	1	0	1	1	0	5	4	1
0000262716	2	33	1	1	1	1	1	1	0	2	4	1
0000262738	2	38	1	0	1	0	0	0	0	1	1	1
0000262931	2	52	1	0	1	1	1	1	0	1	4	1
0000262938	1	33	1	1	1	1	1	1	0	4	4	1
0000262996	2	34	1	0	1	1	1	1	0	2	4	1
0000263163	1	63	1	0	1	0	1	1	0	5	4	2
0000097444	男	47	1	1	1	1	1	1	0	3	4	1
0000113997	女	55	1	0	1	0	0	0	1	1	1	1
0000129850	女	45	1	0	1	0	0	0	0	1	1	1
0000164740	女	39	1	0	1	1	0	0	0	T0	3	1
0000170631	女	45	1	0	1	0	0	0	0	1	1	1
0000186264	女	52	1	0	1	0	0	0	0	1	2	1
0000224523	女	66	1	0	1	0	0	0	0	1	2	1
0000233782	男	54	1	0	1	1	0	0	0	1	3	1
0000236834	男	57	1	0	1	1	0	0	0	2	4	2
0000239987	女	61	1	0	1	0	0	0	0	1	2	1
0000241112	男	43	1	0	1	1	0	0	0	1	3	1
0000242056	男	47	1	0	1	0	1	0	1	1	1	1
0000242223	女	38	1	0	1	0	0	0	1	1	2	1
0000242271	男	39	1	0	1	0	0	0	1	2	1	1
0000242294	女	66	1	0	1	1	1	1	1	3	4	2
0000242317	女	24	1	1	1	1	1	1	0	3	4	1
0000242365	女	36	1	0	1	0	0	0	0	1	2	1
0000242367	女	20	1	1	1	1	1	1	0	5	4	1
0000242494	女	31	1	0	1	0	1	1	0	2	4	1
0000242517	女	19	1	1	1	1	1	1	0	5	4	1
0000242523	女	49	1	0	1	0	1	1	0	2	4	1
0000242574	女	42	1	0	1	0	1	0	0	1	1	1
0000242595	女	41	1	0	1	0	0	0	0	1	2	1
0000242611	女	29	1	0	1	1	1	1	1	3	4	1
0000242614	女	40	1	0	1	0	0	0	0	1	1	1
0000242691	男	24	1	0	1	1	0	0	0	2	3	1
0000242698	男	37	1	0	1	0	0	0	0	1	1	1
0000242783	女	66	1	0	1	0	1	0	0	4	1	2
0000242858	男	43	1	0	1	0	0	0	0	1	2	1
0000242869	男	56	1	0	1	0	0	0	0	1	2	1
0000242955	女	28	1	1	1	1	1	1	0	1	4	1
0000243011	女	29	1	0	1	1	1	0	0	1	3	1
0000243108	女	40	1	0	1	0	0	0	0	1	1	1
0000243323	女	38	1	0	1	0	0	0	0	1	1	1
0000243368	女	24	1	0	1	1	1	1	0	2	4	1
0000243430	女	18	1	0	1	1	1	1	0	3	4	1
0000243452	女	36	1	0	1	1	1	0	0	2	1	1
0000243473	女	36	1	0	1	1	0	0	0	1	3	1
0000243567	男	46	1	0	1	1	0	0	0	1	3	1
0000243577	女	43	1	0	1	0	0	0	1	1	1	1
0000243656	女	26	1	0	1	0	0	0	0	1	3	1
0000243718	男	26	1	1	1	1	1	1	0	3	4	1
0000243779	女	32	1	0	1	0	0	0	0	1	1	1
0000243913	女	47	1	0	1	0	1	0	0	1	1	1
0000243920	男	61	1	1	1	1	1	1	0	3	4	2
0000244154	女	69	1	0	1	1	0	0	0	1	3	2
0000244168	女	33	1	1	1	1	1	1	0	3	4	1
0000244173	女	44	1	0	1	0	1	1	0	1	4	1
0000244197	女	41	1	0	1	0	1	1	0	2	4	1
0000244291	男	32	1	0	1	0	0	0	0	1	2	1
0000244384	女	38	1	0	1	0	0	0	0	2	2	1
0000244393	男	27	1	0	1	1	1	1	0	2	3	1
0000244413	女	57	1	0	1	0	1	0	0	2	2	1
0000244450	女	45	1	1	1	1	1	1	1	1	4	1
0000244496	女	41	1	0	1	0	0	0	0	1	2	1
0000244505	男	40	1	0	1	0	1	0	0	1	4	1
0000244526	女	29	1	0	1	0	0	0	0	2	3	1
0000244537	男	37	1	0	1	0	0	0	0	1	2	1
0000244554	女	29	1	0	1	1	1	1	0	2	4	1
0000244563	女	41	1	0	1	0	0	0	0	1	2	1
0000244629	女	30	1	1	1	1	0	0	0	1	3	1
0000244665	女	42	1	0	1	0	1	1	0	4	4	1
0000244708	女	38	1	0	1	1	0	0	1	2	3	1
0000244781	女	45	1	0	1	1	1	1	0	1	4	1
0000244812	女	47	1	0	1	0	1	0	0	3	1	1
0000244819	男	52	1	0	1	0	0	0	0	1	2	1
0000244853	女	61	1	0	1	0	0	0	0	1	2	1
0000244877	女	36	1	0	1	1	0	0	0	2	3	1
0000244889	女	33	1	0	1	0	0	0	1	3	1	1
0000245030	女	44	1	1	1	1	1	1	0	2	4	1
0000245063	女	41	1	1	1	1	1	1	0	1	4	1
0000245074	女	36	1	0	1	0	0	0	1	2	2	1
0000245089	女	38	1	0	1	1	1	1	0	2	3	1
0000245113	女	30	1	0	1	0	1	1	0	1	4	1
0000245139	男	29	1	1	1	1	1	0	0	2	3	1
0000245149	女	35	1	0	1	0	0	0	0	1	1	1
0000245160	女	54	1	1	1	1	0	0	0	2	3	1
0000245237	男	47	1	0	1	0	0	0	0	8	2	1
0000245260	女	35	1	0	1	0	0	0	0	1	2	1
0000245266	女	63	1	0	1	1	1	0	0	3	3	2
0000245519	男	27	1	0	1	1	1	1	0	3	4	1
0000245556	女	35	1	0	1	1	0	0	1	1	3	1
0000245679	女	41	1	1	1	1	0	0	0	2	3	1
0000245708	女	44	1	0	1	0	0	0	0	1	2	1
0000245779	男	34	1	0	1	1	0	0	0	1	3	1
0000245780	女	30	1	0	1	1	1	0	0	1	3	1
0000245903	女	54	1	0	1	1	0	0	1	2	3	1
0000245916	女	42	1	0	1	1	0	0	0	2	3	1
0000245929	女	21	1	0	1	1	0	0	0	1	1	1
0000245962	女	62	1	1	1	1	1	1	0	2	3	2
0000246011	男	46	1	1	1	1	1	1	0	2	4	1
0000246047	女	28	1	0	1	1	0	0	1	1	3	1
0000246132	女	52	1	0	1	1	1	1	0	3	4	1
0000246319	男	46	1	0	1	0	0	0	0	2	3	1
0000246329	女	35	1	1	1	1	1	1	0	3	4	2
0000246336	男	65	1	0	1	0	0	0	0	3	2	1
0000246419	女	54	1	0	1	0	0	0	0	2	2	1
0000246471	女	42	1	0	1	0	0	0	0	1	1	1
0000246501	男	21	1	1	1	1	1	1	0	3	4	1
0000246508	女	41	1	1	1	1	0	0	0	2	3	1
0000246624	女	55	1	0	1	0	0	0	0	1	2	1
0000246724	女	48	1	0	1	1	1	0	0	1	4	1
0000246805	女	49	1	1	1	1	0	0	0	1	3	1
0000246806	男	51	1	1	1	1	1	1	0	1	4	1
0000246816	男	51	1	0	1	1	1	1	0	8	5	6
0000246832	女	27	1	0	1	0	0	0	0	1	1	1
0000246956	女	50	1	0	1	0	0	0	1	1	1	1
0000246976	女	43	1	0	1	0	0	0	0	1	2	1
0000247009	女	23	1	1	1	1	1	1	0	3	4	1
0000247044	女	44	1	0	1	0	0	0	0	1	2	1
0000247055	男	36	1	0	1	0	0	0	0	2	1	1
0000247303	女	55	1	0	1	1	0	0	0	1	3	1
0000247331	女	48	1	1	1	1	1	1	0	2	4	1
0000263174	1	49	1	0	1	0	1	0	0	3	3	1
0000263220	2	41	1	1	1	1	1	1	0	4	4	1
0000263228	2	36	1	0	1	1	1	0	1	2	3	1
0000263240	2	39	1	0	1	0	0	0	0	1	2	1
0000263244	2	43	1	0	1	0	1	1	0	2	4	1
0000263305	2	53	1	0	1	0	0	0	0	1	2	1
0000263527	1	46	1	0	1	1	0	0	0	1	3	1
0000263559	1	37	1	1	1	1	1	1	0	3	4	1
0000263653	2	18	1	1	1	1	0	0	0	3	3	1
0000263790	2	46	1	0	1	0	1	0	1	1	1	1
0000263808	1	38	1	0	1	1	0	0	0	3	3	1
0000263949	1	29	1	0	1	1	1	1	0	3	4	1
0000264012	1	34	1	1	1	0	0	0	0	3	1	1
0000264032	1	27	1	1	1	1	1	1	0	2	4	1
0000264132	2	51	1	1	1	0	1	1	0	2	4	1
0000264140	2	50	1	0	1	1	0	0	0	1	3	1
0000264161	2	38	1	0	1	1	0	0	0	3	3	1
0000264165	2	23	1	0	1	0	0	0	0	3	1	1
0000264186	2	50	1	0	1	0	0	0	0	1	1	1
0000264244	2	34	1	0	1	1	0	0	0	1	3	2
0000264329	2	57	1	0	1	0	0	0	1	1	1	1
0000264431	2	42	1	0	1	0	0	0	0	1	1	1
0000264478	2	41	1	0	1	0	0	0	0	1	1	1
0000264537	2	64	1	0	1	0	0	0	0	2	2	1
0000264555	1	50	1	0	1	0	0	0	0	1	2	1
0000264570	1	49	1	0	1	0	1	1	0	1	3	1
0000264664	2	36	1	0	1	1	1	1	1	2	4	1
0000264678	2	50	1	0	1	0	0	0	1	1	1	1
0000264715	1	43	1	0	1	0	0	0	0	1	2	1
0000265025	2	40	1	0	1	1	1	1	0	1	4	1
0000265070	2	59	1	0	1	0	1	1	0	1	4	2
0000265078	1	68	1	0	1	1	1	1	0	1	4	2
0000265081	2	28	1	0	1	0	1	0	0	2	1	1
0000265082	2	42	1	0	1	0	1	1	0	2	4	1
0000265181	2	40	1	1	1	0	1	1	0	2	4	1
0000265218	1	33	1	0	1	0	0	0	0	1	2	1
0000265294	2	38	1	1	1	0	0	0	0	1	1	1
0000161357	2	61	1	0	1	1	0	0	0	2	3	2
0000265331	2	31	1	0	1	0	0	0	0	2	3	1
0000265352	2	37	1	0	1	0	1	1	0	3	4	1
0000265374	1	25	1	1	1	1	1	1	0	1	4	1
0000265395	1	52	1	0	1	1	0	0	0	3	4	1
0000248965	1	43	1	0	1	0	0	0	0	1	2	1
0000265452	1	29	1	0	1	1	0	0	1	2	3	1
0000265599	2	35	1	0	1	1	0	0	0	1	3	1
0000265628	2	38	1	0	1	1	0	0	0	2	3	1
0000265677	1	24	1	0	1	0	0	0	0	1	2	1
0000265718	1	57	1	0	1	0	0	0	0	1	2	1
0000265849	2	43	1	0	1	0	0	0	0	1	2	1
0000265853	2	45	1	0	1	1	1	0	0	2	3	1
0000265854	2	45	1	0	1	0	0	0	0	1	1	1
0000265862	2	32	1	1	1	1	1	1	0	3	4	1
0000265900	2	22	1	0	1	0	1	1	0	1	4	1
0000265933	2	37	1	0	1	0	0	0	0	2	1	1
0000265934	2	30	1	0	1	1	0	0	0	1	3	1
0000265935	2	62	1	0	1	1	0	0	1	2	3	2
0000265975	2	48	1	0	1	0	0	0	0	1	2	1
0000265996	2	50	1	0	1	0	0	0	1	1	2	1
0000266005	1	39	1	1	1	1	0	0	0	2	3	1
0000266032	2	44	1	0	1	0	0	0	0	1	1	1
0000266146	2	34	1	0	1	1	1	1	1	2	4	1
0000266231	2	35	1	0	1	0	1	0	0	2	2	1
0000249864	1	48	1	0	1	0	0	0	0	1	2	1
0000266274	1	40	1	0	1	1	1	1	0	2	4	1
0000266330	1	40	1	0	1	1	0	0	0	1	3	1
0000266353	2	26	1	1	1	1	1	1	1	2	4	1
0000311754	2	69	1	0	1	0	0	0	0	2	1	1
0000378848	2	62	1	0	1	0	0	0	0	2	1	1
0000378816	2	35	1	0	1	1	0	0	0	1	3	2
0000378855	2	51	1	0	1	0	0	0	0	2	1	1
0000378829	1	52	1	0	1	1	0	0	0	2	3	2
0000378886	2	38	1	0	1	0	0	0	0	2	1	1
0000378938	2	57	1	0	1	1	1	0	0	1	3	2
0000378941	1	37	1	0	1	0	0	0	0	1	1	1
0000370593	2	63	1	0	1	1	1	0	0	2	3	2
0000378946	2	54	1	0	1	1	0	0	0	1	3	2
0000378975	2	37	1	0	1	0	0	0	0	1	1	1
0000378983	2	33	1	0	1	0	0	0	0	2	1	1
0000378994	1	31	1	0	1	1	0	0	1	3	3	2
0000379018	2	34	1	0	1	1	1	1	0	2	4	2
0000369958	2	53	1	1	1	1	1	1	0	2	4	2
0000379079	2	35	1	1	1	1	1	0	0	1	3	2
0000379114	1	49	1	0	1	0	1	0	0	1	1	1
0000379124	2	29	1	0	1	0	0	0	0	1	1	1
0000379139	2	64	1	0	1	1	1	0	0	1	3	2
0000379198	2	44	1	0	1	1	0	0	1	1	3	2
0000379253	1	51	1	0	1	0	0	0	0	1	1	1
0000379268	2	32	1	0	1	1	0	0	1	1	3	2
0000379272	2	32	1	0	1	1	0	0	1	2	3	2
0000379291	2	62	1	0	1	1	0	0	0	2	3	2
0000379364	1	46	1	0	1	1	0	0	0	1	3	2
0000379396	1	74	1	0	1	0	0	0	0	1	1	1
0000379411	2	66	1	1	1	1	0	0	0	1	3	2
0000379440	2	50	1	1	1	1	1	1	1	2	4	2
0000379480	2	32	1	0	1	1	0	0	1	1	3	2
0000379503	2	41	1	0	1	0	0	0	0	1	1	1
0000379509	2	55	1	0	1	0	0	0	1	1	1	1
0000379496	1	46	1	0	1	1	0	0	1	2	3	2
0000379505	2	46	1	0	1	0	0	0	0	2	1	1
0000379522	1	34	1	0	1	1	1	1	0	2	4	2
0000379547	1	43	1	1	1	1	1	1	0	1	4	2
0000379559	1	74	1	0	1	0	0	0	0	2	1	1
0000379563	2	48	1	0	1	0	0	0	0	1	1	1
0000379659	1	51	1	0	1	0	1	0	0	2	1	1
0000379677	1	26	1	0	1	1	0	0	0	2	3	1
0000379696	2	44	1	0	1	0	0	0	1	1	1	1
0000379839	2	40	1	1	1	1	1	1	0	2	4	1
0000379881	1	39	1	0	1	1	0	0	0	3	3	1
0000379891	1	29	1	0	1	1	0	0	0	1	3	1
0000379895	2	53	1	0	1	1	0	0	1	1	3	1
0000379914	2	35	1	0	1	1	0	0	0	1	3	1
0000379930	1	34	1	0	1	0	1	1	0	2	4	1
0000374835	2	67	1	0	1	0	0	0	0	1	1	1
0000379962	2	47	1	0	1	0	0	0	0	6	1	1
0000380004	2	38	1	0	1	1	1	1	0	2	4	2
0000380055	2	73	1	0	1	1	0	0	1	1	3	2
0000380118	2	39	1	0	1	0	0	0	0	2	1	1
0000380141	2	42	1	0	1	0	0	0	0	1	1	1
0000380150	2	54	1	1	1	1	1	1	0	2	4	1
0000380138	2	41	1	0	1	0	0	0	1	1	1	1
0000380170	2	26	1	0	1	1	0	0	1	1	3	1
0000380172	2	35	1	0	1	0	0	0	1	1	1	1
0000380188	1	46	1	1	1	1	0	0	0	1	3	1
0000380178	1	44	1	0	1	1	0	0	0	1	3	1
0000380180	2	52	1	0	1	1	1	0	1	2	3	1
0000380200	2	31	1	0	1	1	0	0	0	2	3	1
0000380207	2	41	1	0	1	0	0	0	1	2	1	1
0000380227	2	54	1	0	1	1	0	0	1	1	3	1
0000380192	2	22	1	1	1	1	0	0	0	2	3	1
0000380187	2	19	1	1	1	1	0	0	1	2	3	1
0000380243	1	38	1	0	1	1	0	0	1	1	3	1
0000380254	1	36	1	0	1	1	0	0	0	1	3	1
0000351101	2	52	1	0	1	0	0	0	0	1	1	1
0000380278	1	21	1	0	1	1	1	1	0	6	4	1
0000380334	1	52	1	1	1	1	0	0	0	2	3	1
0000318459	2	32	1	0	1	1	0	0	0	1	3	1
0000380365	1	44	1	0	1	0	0	0	0	1	1	1
0000380354	2	48	1	0	1	0	0	0	0	1	1	1
0000380389	2	42	1	1	1	1	1	1	0	6	4	1
0000380395	2	41	1	0	1	1	0	0	1	1	3	1
0000380417	2	31	1	1	1	1	1	1	0	2	4	1
0000380420	2	51	1	0	1	0	0	0	0	2	1	1
0000380494	2	43	1	0	1	0	0	0	0	1	1	1
0000347296	2	51	1	0	1	0	0	0	0	1	1	1
0000380558	1	32	1	0	1	1	0	0	0	1	3	1
0000380605	2	45	1	0	1	0	0	0	1	2	1	1
0000380608	2	46	1	0	1	0	0	0	0	1	1	1
0000380619	2	32	1	0	1	1	0	0	0	1	3	1
0000380634	2	40	1	1	1	0	1	0	0	2	1	1
0000380645	2	58	1	0	1	0	0	0	0	2	4	2
0000380682	2	53	1	0	1	1	1	0	0	3	3	1
0000380777	2	41	1	0	1	0	0	0	0	1	1	1
0000380796	2	53	1	0	1	0	0	0	0	2	1	1
0000380810	2	52	1	0	1	0	0	0	1	1	1	1
0000380804	1	39	1	0	1	0	1	1	1	2	4	1
0000380805	1	29	1	0	1	0	0	0	0	2	1	1
0000380806	1	43	1	0	1	0	0	0	0	1	1	1
0000380820	2	40	1	0	1	0	0	0	0	1	1	1
0000380824	1	46	1	0	1	0	0	0	0	1	1	1
0000380832	2	57	1	0	1	0	0	0	1	1	1	1
0000380843	1	47	1	0	1	0	0	0	1	1	1	1
0000380880	1	33	1	0	1	1	0	0	1	3	3	1
0000380887	2	43	1	1	1	1	0	0	1	2	3	1
0000380890	2	31	1	0	1	1	0	0	0	2	3	1
0000380900	2	22	1	0	1	0	0	0	1	1	1	1
0000380917	1	48	1	0	1	0	0	0	0	1	1	1
0000348860	2	48	1	0	1	0	0	0	0	1	1	1
0000380925	2	38	1	0	1	0	0	0	0	1	1	1
0000380970	1	30	1	0	1	1	0	0	1	3	3	1
0000381009	2	47	1	0	1	0	0	0	0	1	1	1
0000381093	2	54	1	0	1	0	0	0	0	1	1	1
0000381095	1	35	1	1	1	1	1	1	0	6	4	1
0000381174	2	36	1	0	1	1	0	0	1	1	3	1
0000381191	1	40	1	0	1	1	0	0	0	1	3	1
0000381214	1	38	1	1	1	1	1	1	0	2	4	1
0000381240	2	32	1	1	1	1	1	1	0	2	4	1
0000381224	1	35	1	0	1	1	0	0	0	2	3	1
0000381303	2	48	1	0	1	1	0	0	0	1	3	1
0000381351	1	45	1	0	1	0	0	0	0	1	1	1
0000381374	1	29	1	1	1	1	1	1	1	2	4	1
0000381376	2	62	1	1	1	1	1	1	0	2	4	2
0000381388	2	27	1	0	1	1	0	0	0	2	3	1
0000381390	1	45	1	1	1	0	1	1	0	3	4	1
0000381436	2	38	1	0	1	0	0	0	1	1	1	1
0000381475	2	55	1	1	1	1	1	0	0	2	3	2
0000381531	2	33	1	0	1	1	0	0	1	2	3	1
0000381528	2	62	1	0	1	0	0	0	0	3	1	1
0000381477	1	38	1	0	1	1	0	0	0	1	3	1
0000381537	2	39	1	0	1	1	1	1	1	1	4	1
0000381560	2	36	1	1	1	1	0	0	1	1	3	1
0000381571	2	30	1	1	1	1	1	1	0	3	4	1
0000381586	2	25	1	0	1	1	0	0	0	1	3	1
0000114399	2	60	1	0	1	0	0	0	0	1	1	1
0000381583	2	49	1	1	1	1	1	1	1	1	4	1
0000381593	2	44	1	0	1	0	0	0	0	1	1	1
0000381630	2	53	1	0	1	0	0	0	0	2	1	1
0000381729	2	45	1	0	1	0	0	0	0	1	1	1
0000381812	2	34	1	0	1	1	0	0	0	1	3	1
0000381816	2	38	1	0	1	1	1	1	0	3	4	1
0000268738	2	31	1	0	1	1	0	0	0	1	3	1
0000382011	1	46	1	0	1	1	0	0	0	2	3	1
0000200129	2	45	1	0	1	1	0	0	0	1	3	1
0000382016	2	60	1	0	1	1	0	0	0	2	3	2
0000382029	2	37	1	0	1	0	0	0	1	1	1	1
0000382044	1	37	1	1	1	1	1	1	0	2	4	1
0000382092	2	40	1	0	1	0	0	0	1	1	1	1
0000382087	2	30	1	0	1	1	0	0	1	1	3	1
0000382176	1	25	1	0	1	1	1	1	0	4	4	1
0000382181	2	47	1	0	1	1	1	1	1	1	4	4
0000382186	2	41	1	1	1	1	0	0	0	1	3	1
0000382241	2	31	1	0	1	1	0	0	0	1	3	1
0000382282	2	54	1	0	1	0	0	0	0	2	1	1
0000382391	2	24	1	1	1	1	1	1	0	3	4	1
0000309757	2	64	1	0	1	0	0	0	0	1	1	1
0000381941	2	52	1	1	1	1	0	0	0	4	3	1
0000382450	2	50	1	0	1	0	1	0	1	2	1	1
0000382477	2	50	1	0	1	1	0	0	0	1	3	1
0000382535	2	53	1	0	1	1	0	0	1	2	3	1
0000382545	2	32	1	1	1	1	0	0	1	1	3	1
0000382546	1	37	1	0	1	0	0	0	0	1	1	1
0000382613	2	27	1	0	1	1	0	0	0	2	3	1
0000382752	2	41	1	0	1	0	0	0	0	1	1	1
0000382762	2	32	1	1	1	1	1	1	0	1	4	1
0000382785	1	32	1	0	1	1	0	0	0	1	3	1
0000382784	2	40	1	0	1	0	0	0	0	1	1	1
0000382865	2	33	1	0	1	0	0	0	1	1	1	1
0000382874	2	50	1	1	1	1	0	0	1	3	3	1
0000382888	2	46	1	0	1	1	0	0	0	1	3	1
0000382909	2	46	1	0	1	0	0	0	0	1	1	1
0000382917	2	7	1	1	1	1	1	1	0	3	4	1
0000382930	2	27	1	0	1	1	0	0	0	1	3	1
0000382939	1	26	1	1	1	1	1	1	0	3	4	1
0000381812	2	34	1	0	1	1	0	0	0	1	3	1
0000382961	2	32	1	1	1	1	1	1	0	4	4	1
0000382968	2	27	1	0	1	1	0	0	1	1	3	1
0000382977	1	26	1	0	1	1	1	1	0	2	4	1
0000383002	2	28	1	0	1	1	0	0	1	1	3	1
0000383012	1	35	1	0	1	1	0	0	0	2	3	1
0000382038	2	24	1	0	1	1	1	0	0	2	3	1
0000383018	2	55	1	0	1	0		0	1	2	1	1
0000383028	1	34	1	0	1	0	1	0	0	1	1	1
0000383041	2	43	1	0	1	1	0	0	0	1	3	1
0000383061	1	40	1	0	1	0	0	0	0	1	1	1
0000383066	2	35	1	0	1	1	0	0	0	2	3	1
0000383125	2	54	1	0	1	1	1	1	1	2	4	1
0000383137	2	51	1	0	1	0	0	0	0	1	1	1
0000383172	1	46	1	0	1	1	0	0	0	2	3	1
0000383245	2	40	1	0	1	0	0	0	0	2	1	1
0000383247	2	33	1	0	1	1	0	0	1	2	3	1
0000383262	1	34	1	0	1	0	0	0	0	1	1	1
0000383266	1	43	1	1	1	1	1	1	0	6	4	1
0000383268	1	33	1	0	1	1	1	1	0	3	4	1
0000383238	2	16	1	0	1	1	0	0	0	2	3	1
0000383304	2	43	1	1	1	0	1	1	1	2	4	1
0000383306	2	33	1	1	1	1	1	0	0	1	3	1
0000383352	2	23	1	1	1	1	1	1	1	3	4	1
0000383361	2	37	1	0	1	0	0	0	0	1	1	1
0000383397	1	38	1	0	1	0	0	0	0	2	1	1
0000383489	2	52	1	0	1	0	0	0	0	1	1	1
0000383491	2	47	1	1	1	1	1	1	1	2	4	1
0000383520	2	32	1	0	1	0	0	0	0	1	1	1
0000383561	1	26	1	1	1	1	1	1	0	3	4	1
0000383635	1	33	1	1	1	1	1	1	0	2	4	1
0000380459	1	65	1	0	1	0	0	0	0	1	1	1
0000383710	2	37	1	0	1	0	0	0	0	1	1	1
0000383726	2	63	1	0	1	0	0	0	0	3	1	1
0000383750	1	44	1	0	1	1	0	0	0	2	3	1
0000383752	1	25	1	1	1	1	1	0	0	1	3	1
0000383839	1	40	1	0	1	0	1	1	0	1	4	1
0000383786	1	55	1	0	1	0	0	0	0	3	1	1
0000383944	2	48	1	1	1	1	0	0	0	2	3	1
0000383997	2	35	1	0	1	0	0	0	1	1	1	1
0000384001	2	43	1	0	1	0	0	0	1	1	1	1
0000384048	2	34	1	0	1	0	0	0	0	1	1	1
0000384064	1	34	1	0	1	1	1	1	0	2	4	1
0000384081	2	33	1	0	1	1	0	0	0	1	3	1
0000384228	1	50	1	0	1	1	0	0	0	2	3	1
0000384252	2	35	1	0	1	0	0	0	0	3	1	1
0000384345	2	40	1	0	1	1	0	0	0	2	3	1
0000384376	1	54	1	0	1	1	0	0	0	4	3	1
0000384475	2	56	1	1	1	1	1	1	1	2	4	2
0000384525	1	23	1	0	1	1	1	1	0	2	4	1
0000384535	2	55	1	0	1	1	0	0	0	2	3	2
0000384541	1	34	1	0	1	1	1	1	0	3	4	1
0000384566	2	49	1	0	1	1	1	1	0	3	4	1
0000384576	1	39	1	0	1	1	1	1	0	2	4	1
0000384524	2	26	1	0	1	0	0	0	1	1	1	1
0000384652	2	49	1	0	1	0	0	0	1	1	1	1
0000384633	1	34	1	1	1	1	0	0	0	3	3	1
0000384699	2	55	1	1	1	0	0	0	0	1	1	1
0000384718	1	56	1	0	1	1	1	1	0	3	4	2
0000384756	2	31	1	0	1	0	0	0	0	1	1	1
0000384820	2	42	1	0	1	0	1	1	0	1	4	1
0000384826	2	40	1	0	1	1	0	0	0	3	3	1
0000385038	2	49	1	0	1	1	1	1	0	4	4	1
0000385062	1	20	1	0	1	0	0	0	0	1	1	1
0000385073	1	37	1	0	1	0	0	0	0	1	1	1
0000385145	2	37	1	0	1	0	0	0	0	1	1	1
0000385261	2	56	1	0	1	0	0	0	0	1	1	1
0000383304	2	43	1	1	1	0	1	1	1	2	4	1
0000385297	1	34	1	0	1	1	0	0	1	2	3	1
0000385381	2	25	1	0	1	1	1	1	0	1	4	1
0000385345	1	44	1	1	1	1	1	1	0	2	4	1
0000385401	1	43	1	0	1	0	0	0	0	1	1	1
0000385407	2	32	1	0	1	1	0	0	1	1	3	1
0000385360	1	51	1	1	1	0	0	0	0	2	1	1
0000385249	2	55	1	0	1	0	0	0	1	1	1	1
0000385527	1	42	1	0	1	1	1	1	0	1	4	1
0000385583	2	27	1	1	1	1	1	1	0	2	4	1
0000385599	2	25	1	1	1	1	1	1	0	1	4	1
0000385645	2	28	1	0	1	1	1	1	0	3	4	1
0000385637	1	33	1	0	1	1	0	0	0	3	3	1
0000385620	2	24	1	0	1	1	0	0	0	1	3	1
0000385731	2	43	1	1	1	0	1	1	0	3	4	1
0000385815	2	53	1	0	1	0	1	0	0	2	1	1
0000385834	1	36	1	0	1	0	0	0	0	2	1	1
0000385881	2	37	1	0	1	0	1	1	1	2	4	1
0000385976	1	29	1	0	1	1	0	0	0	2	3	1
0000385986	2	50	1	0	1	0	0	0	1	2	1	1
0000386018	2	47	1	0	1	0	1	0	0	1	1	1
0000386032	2	32	1	0	1	1	0	0	0	3	3	1
0000386046	2	52	1	1	1	1	1	1	0	3	4	1
0000386095	2	50	1	0	1	0	0	0	0	1	1	1
0000386109	2	47	1	0	1	1	1	1	1	3	4	1
0000386152	1	44	1	0	1	1	0	0	0	1	3	1
0000386183	2	41	1	0	1	0	0	0	1	2	1	1
0000386243	1	33	1	0	1	0	0	0	0	2	1	1
0000386256	2	67	1	0	1	1	0	0	0	1	3	1
0000386349	1	32	1	0	1	0	0	0	0	1	1	1
0000386358	1	35	1	0	1	0	0	0	1	1	1	1
0000386379	1	41	1	0	1	0	0	0	0	1	1	1
0000144422	2	64	1	0	1	0	0	0	0	1	1	1
0000386472	2	34	1	0	1	1	0	0	0	1	3	1
0000386442	2	56	1	0	1	1	0	0	0	1	3	1
0000386503	2	50	1	0	1	1	0	0	0	1	3	1
0000386521	2	40	1	0	1	0	0	0	0	1	1	1
0000386508	2	23	1	0	1	1	0	0	0	2	3	1
0000386514	2	55	1	0	1	0	0	0	0	3	1	1
0000386528	2	35	1	0	1	1	0	0	0	1	1	1
0000386512	2	29	1	0	1	0	0	0	0	2	3	1
0000386568	2	46	1	0	1	0	0	0	0	1	1	1
0000386588	2	36	1	0	1	1	1	1	1	4	4	1
0000386591	2	32	1	0	1	0	0	0	1	1	1	1
0000386615	1	29	1	1	1	1	0	0	0	2	3	1
0000386350	1	41	1	1	1	1	1	1	0	2	4	1
0000386693	2	34	1	0	1	0	0	0	1	1	1	1
0000386702	1	50	1	0	1	1	0	0	0	1	3	1
0000386706	1	58	1	1	1	1	1	1	0	3	4	2
0000386739	2	27	1	0	1	1	0	0	1	1	3	1
0000386683	1	27	1	0	1	1	0	0	0	2	3	1
0000386691	2	40	1	1	1	1	1	1	0	4	4	1
0000386663	2	45	1	0	1	0	0	0	0	1	1	1
0000386680	1	13	1	1	1	1	1	1	0	4	4	1
0000386861	2	42	1	0	1	1	0	0	0	2	3	1
0000387084	2	48	1	1	1	1	0	0	0	1	3	1
0000387076	1	31	1	0	1	0	0	0	0	1	1	1
0000387139	1	48	1	1	1	0	1	1	0	1	4	1
0000387168	1	28	1	0	1	1	0	0	0	1	3	1
0000387222	1	47	1	0	1	0	0	0	0	2	1	1
0000292075	2	45	1	0	1	1	1	1	0	1	4	1
0000387180	2	39	1	0	1	1	0	0	1	1	3	1
0000387207	2	43	1	0	1	0	0	0	0	1	1	1
0000387220	2	25	1	1	1	1	1	1	0	1	4	1
0000387225	2	35	1	0	1	0	0	0	0	1	1	1
0000387313	1	36	1	0	1	0	1	1	0	4	4	1
0000387402	2	65	1	0	1	0	0	0	1	2	1	1
0000387384	1	38	1	0	1	1	0	0	0	2	3	1
0000387386	1	34	1	1	1	1	1	0	0	2	3	1
0000387424	2	49	1	0	1	1	0	0	0	1	3	1
0000387444	2	52	1	0	1	0	0	0	0	1	1	1
0000387446	2	61	1	0	1	1	0	0	0	1	3	2
0000387515	2	38	1	0	1	1	1	1	0	1	4	1
0000387529	2	54	1	0	1	1	0	0	0	3	3	2
0000387524	2	34	1	1	1	1	1	1	0	1	4	1
0000387512	2	23	1	1	1	1	1	1	1	3	4	1
0000387628	2	33	1	1	1	1	1	1	1	2	4	1
0000387651	1	49	1	0	1	0	0	0	0	1	1	1
0000387702	2	56	1	0	1	1	0	0	0	2	3	2
0000387768	2	57	1	0	1	0	0	0	0	2	1	1
0000387825	1	27	1	1	1	1	0	0	0	3	3	1
0000387884	2	56	1	0	1	1	0	0	1	1	3	2
0000387949	2	41	1	0	1	1	0	0	0	3	3	1
0000387937	1	24	1	0	1	1	0	0	0	1	3	1
0000388017	2	29	1	1	1	1	1	1	1	2	4	1
0000388061	2	29	1	1	1	1	1	1	0	2	4	1
0000388063	2	34	1	0	1	0	0	0	1	1	1	1
0000388073	2	31	1	0	1	1	1	1	1	2	4	1
0000388081	2	64	1	0	1	1	0	0	0	1	3	2
0000388089	2	37	1	1	1	1	0	0	0	2	3	1
0000388100	2	32	1	0	1	0	0	0	0	1	1	1
0000388092	1	52	1	0	1	1	0	0	0	2	3	1
0000388137	2	58	1	1	1	0	0	0	0	3	1	1
0000388158	2	64	1	0	1	0	0	0	1	1	1	1
0000388060	1	36	1	0	1	1	0	0	0	1	3	1
0000388182	2	49	1	0	1	0	0	0	0	1	1	1
0000388211	2	42	1	0	1	0	1	0	0	1	1	1
0000388243	1	34	1	0	1	1	1	1	0	2	4	1
0000388260	1	42	1	0	1	1	0	0	0	1	3	1
0000388256	1	36	1	0	1	0	0	0	0	1	1	1
0000388270	2	44	1	0	1	0	1	0	1	1	1	1
0000388384	1	25	1	0	1	1	0	0	1	3	3	1
0000388593	2	49	1	0	1	1	0	0	1	1	3	1
0000388620	2	31	1	0	1	1	1	1	1	1	4	1
0000388627	2	41	1	1	1	1	1	1	0	2	4	1
0000388648	1	43	1	0	1	1	0	0	0	1	3	1
0000388671	2	38	1	0	1	1	1	1	1	3	4	1
0000378654	1	49	1	1	1	1	0	0	0	1	3	1
0000388763	2	31	1	1	1	1	1	1	0	6	4	1
0000388777	1	33	1	0	1	1	1	1	0	2	4	1
0000388827	2	44	1	0	1	1	1	1	0	2	4	1
0000388868	2	55	1	0	1	0	0	0	0	1	1	1
0000388838	1	52	1	1	1	1	1	1	0	6	4	1
0000373174	1	41	1	1	1	1	0	0	0	4	3	1
0000388888	2	63	1	0	1	1	1	1	0	2	4	2
0000388900	2	31	1	0	1	1	0	0	1	1	3	1
0000388930	2	52	1	0	1	0	0	0	0	1	1	1
0000388946	2	25	1	1	1	0	0	0	1	2	1	1
0000388990	2	57	1	0	1	0	0	0	0	1	1	1
0000388996	1	56	1	0	1	0	0	0	1	1	1	1
0000389104	2	31	1	1	1	1	1	1	1	2	4	1
0000346449	2	43	1	0	1	0	0	0	0	2	1	1
0000389143	2	28	1	1	1	1	1	1	1	3	4	1
0000389282	2	62	1	1	1	0	0	0	0	1	1	1
0000389423	2	25	1	0	1	1	0	0	0	2	3	1
0000389591	2	29	1	0	1	0	0	0	0	1	1	1
0000389629	1	45	1	1	1	1	1	0	0	2	3	1
0000389631	1	42	1	0	1	1	0	0	0	1	3	1
0000389682	2	43	1	0	1	1	0	0	0	1	3	1
0000389704	2	37	1	0	1	0	0	0	0	1	1	1
0000389712	2	44	1	0	1	0	0	0	0	3	1	1
0000389753	2	41	1	0	1	1	1	1	0	1	4	1
0000389765	2	32	1	1	1	1	0	0	0	1	3	1
0000389779	1	36	1	0	1	0	0	0	0	1	1	1
0000389796	2	48	1	1	1	1	0	0	0	2	3	1
0000389820	1	35	1	0	1	0	1	0	0	1	1	1
0000389723	2	48	1	0	1	0	0	0	0	1	1	1
0000389867	2	70	1	1	1	0	0	0	0	4	1	2
0000389896	2	37	1	0	1	0	0	0	1	1	1	1
0000389903	2	42	1	1	1	1	0	0	1	2	3	1
0000389909	2	53	1	0	1	0	0	0	0	1	1	1
0000389999	2	37	1	1	1	0	1	1	1	1	4	1
0000390008	2	26	1	0	1	1	0	0	0	3	3	1
0000390086	2	48	1	0	1	0	0	0	0	2	1	1
0000390067	2	40	1	0	1	1	0	0	0	1	3	1
0000390076	1	43	1	0	1	0	0	0	0	1	1	1
0000390082	1	35	1	1	1	1	0	0	0	2	3	1
0000390084	1	69	1	1	1	1	1	1	0	6	4	3
0000390225	1	39	1	0	1	0	0	0	0	1	1	1
0000390227	2	29	1	0	1	0	0	0	0	1	1	1
0000390229	2	41	1	0	1	0	0	0	0	1	1	1
0000390235	2	42	1	1	1	1	0	0	1	1	3	1
0000390228	1	45	1	0	1	0	0	0	0	1	1	1
0000390321	2	32	1	0	1	0	0	0	1	1	1	1
0000390331	1	63	1	0	1	1	0	0	0	1	3	2
0000390322	2	35	1	0	1	1	0	0	1	1	3	1
0000390337	2	62	1	0	1	1	0	0	0	1	3	2
0000390370	2	63	1	0	1	0	0	0	0	1	1	1
0000390393	2	49	1	0	1	0	0	0	1	1	1	1
0000390429	1	37	1	0	1	1	0	0	0	1	3	1
0000375912	2	57	1	0	1	1	1	0	1	3	3	2
0000390523	2	49	1	0	1	0	0	0	0	1	1	1
0000390548	1	49	1	0	1	0	0	0	0	1	1	1
0000390577	2	26	1	0	1	1	0	0	1	3	3	1
0000390565	2	30	1	0	1	0	0	0	0	1	1	1
0000390631	1	34	1	0	1	1	1	1	0	1	4	1
0000390729	1	38	1	0	1	1	0	0	0	1	3	1
0000390805	1	51	1	0	1	1	1	0	0	3	3	1
0000390809	1	48	1	1	1	0	0	0	0	2	1	1
0000390822	2	52	1	0	1	1	0	0	1	1	3	1
0000390806	1	21	1	1	1	1	0	0	0	2	3	1
0000390855	2	29	1	1	1	1	1	1	0	2	4	1
0000389761	1	39	1	1	1	1	0	0	0	2	3	1
0000390932	2	24	1	1	1	1	1	1	1	1	4	1
0000390942	2	37	1	0	1	0	0	0	0	1	1	1
0000390958	1	63	1	1	1	1	1	1	0	3	4	2
0000390997	2	39	1	1	1	1	0	0	0	2	3	1
0000391023	1	44	1	0	1	1	0	0	1	1	3	1
0000391032	2	39	1	0	1	0	0	0	0	1	1	1
0000391057	2	37	1	0	1	1	0	0	1	2	3	1
0000391061	2	29	1	0	1	0	0	0	0	1	1	1
0000391062	1	39	1	0	1	0	0	0	1	1	1	1
0000391059	2	30	1	0	1	0	0	0	0	1	1	1
0000391064	1	43	1	1	1	1	0	0	0	3	3	1
0000391244	2	30	1	1	1	1	1	1	0	3	4	1
0000391265	2	33	1	1	1	1	1	1	1	2	4	1
0000391517	1	28	1	0	1	0	1	0	0	1	1	1
0000391509	2	55	1	0	1	1	0	0	0	2	3	2
0000391580	2	46	1	0	1	0	0	0	0	2	1	1
0000391622	2	37	1	1	1	1	0	0	0	2	3	1
0000391723	1	46	1	0	1	1	0	0	0	1	3	1
0000391715	2	30	1	0	1	0	0	0	0	2	1	1
0000391728	1	48	1	0	1	0	0	0	0	1	1	1
0000391736	2	38	1	0	1	0	0	0	0	1	1	1
0000391753	1	43	1	0	1	1	0	0	0	2	3	1
0000391749	2	40	1	1	1	1	1	1	1	3	4	1
0000391859	2	36	1	1	1	1	0	0	1	3	3	1
0000391891	2	36	1	1	1	1	1	1	0	2	4	1
0000391979	1	41	1	0	1	0	0	0	0	2	1	1
0000392092	2	42	1	0	1	1	0	0	0	2	3	1
0000392132	1	29	1	1	1	1	1	1	0	1	4	1
0000392195	1	48	1	0	1	1	0	0	0	1	3	1
0000392205	2	39	1	0	1	0	0	0	0	1	1	1
0000392251	1	26	1	0	1	1	0	0	0	2	3	1
0000392212	1	57	1	0	1	0	0	0	0	1	1	1
0000392296	2	34	1	0	1	1	0	0	0	1	3	1
0000392307	2	42	1	1	1	0	0	0	1	1	1	1
0000392360	2	57	1	0	1	0	1	0	0	3	1	1
0000392342	1	36	1	0	1	0	1	0	0	2	1	1
0000392361	2	65	1	0	1	0	0	0	0	2	1	1
0000392382	1	44	1	0	1	0	0	0	0	2	1	1
0000392339	2	36	1	1	1	1	0	1	1	1	4	1
0000392318	2	24	1	1	1	1	0	0	0	2	3	1
0000392557	1	70	1	0	1	1	0	0	0	2	3	2
0000392565	2	30	1	0	1	1	0	0	0	2	3	1
0000392460	2	50	1	0	1	1	0	0	0	2	3	1
0000392577	2	52	1	0	1	1	0	0	0	1	3	1
0000392602	2	26	1	1	1	1	1	1	0	2	4	1
0000392613	2	50	1	0	1	0	0	0	0	1	1	1
0000392662	1	28	1	0	1	0	0	0	0	1	1	1
0000392670	1	31	1	0	1	0	0	0	0	1	1	1
0000392651	2	43	1	1	1	1	1	1	1	3	4	1
0000392893	2	31	1	0	1	1	0	0	0	1	3	1
0000392872	2	47	1	0	1	0	1	0	1	1	1	1
0000392903	2	60	1	0	1	1	0	0	1	2	3	2
0000392915	1	33	1	1	1	1	1	1	0	3	4	1
0000392918	2	56	1	0	1	0	0	0	0	1	1	1
0000392936	2	46	1	0	1	0	0	0	0	1	1	1
0000392964	2	46	1	0	1	0	0	0	1	1	1	1
0000393052	2	32	1	1	1	1	1	1	0	4	4	1
0000393064	2	28	1	0	1	0	0	0	0	2	1	1
0000393062	2	38	1	0	1	1	0	0	0	1	3	1
0000393137	2	45	1	0	1	0	0	0	1	1	1	1
0000393147	2	51	1	0	1	0	0	0	0	2	1	1
0000282762	2	62	1	0	1	0	0	0	0	1	1	1
0000393191	1	56	1	0	1	1	0	0	0	3	3	2
0000393193	2	63	1	0	1	0	0	0	0	2	1	1
0000393224	2	54	1	0	1	0	0	0	0	1	1	1
0000393274	1	25	1	1	1	1	1	1	1	2	4	1
0000393283	1	25	1	1	1	1	0	0	0	2	3	1
0000393284	1	28	1	0	1	1	0	0	0	1	3	1
0000393199	2	31	1	1	1	1	1	1	1	1	4	1
0000393230	2	30	1	0	1	0	0	0	0	1	1	1
0000393309	1	35	1	0	1	1	0	0	0	1	3	1
0000393210	2	54	1	0	1	0	0	0	1	2	1	1
0000393289	1	26	1	1	1	1	0	0	0	1	3	1
0000393341	1	23	1	1	1	0	1	1	0	2	4	1
0000346947	2	48	1	0	1	0	0	0	0	2	1	1
0000146867	2	33	1	0	1	1	0	0	0	2	3	1
0000393482	2	27	1	0	1	0	0	0	1	1	1	1
0000393560	2	23	1	1	1	0	1	0	1	2	1	1
0000393596	1	44	1	0	1	1	0	0	0	1	3	1
0000393599	2	49	1	0	1	0	0	0	0	1	1	1
0000393721	2	40	1	0	1	0	0	0	0	2	1	1
0000393742	1	65	1	0	1	0	1	0	0	3	1	1
0000393759	2	59	1	0	1	0	0	0	1	1	1	1
0000393715	1	30	1	0	1	1	0	0	0	2	3	1
0000393805	1	53	1	0	1	0	0	0	1	1	1	1
0000393862	2	34	1	1	1	0	1	1	0	1	4	1
0000393920	2	46	1	0	1	0	0	0	0	1	1	1
0000393930	2	24	1	1	1	1	0	0	1	1	3	1
0000393865	2	39	1	0	1	0	0	0	0	1	1	1
0000393937	1	32	1	0	1	0	0	0	0	1	1	1
0000393951	2	52	1	0	1	0	1	1	1	1	4	1
0000393989	1	37	1	0	1	0	0	0	0	1	1	1
0000394013	2	39	1	0	1	0	0	0	0	1	1	1
0000394016	2	36	1	0	1	1	1	1	0	2	4	1
0000394060	2	46	1	1	1	0	0	0	0	1	1	1
0000394212	2	32	1	0	1	0	0	0	0	1	1	1
0000384921	2	53	1	0	1	1	0	0	0	1	3	1
0000394310	1	52	1	0	1	1	0	0	0	2	3	1
0000214321	2	35	1	0	1	1	0	0	1	1	3	1
0000394314	2	63	1	0	1	1	0	0	0	1	3	2
0000381516	2	56	1	0	1	1	0	0	0	2	3	2
0000394372	2	45	1	0	1	0	1	1	0	1	4	1
0000133127	2	42	1	0	1	1	0	0	0	2	3	1
0000394360	1	46	1	0	1	0	0	0	0	1	1	1
0000394384	2	27	1	0	1	1	0	0	1	1	3	1
0000394426	2	36	1	1	1	1	1	1	0	4	4	1
0000394521	1	31	1	1	1	0	0	0	0	3	1	1
0000394536	2	59	1	0	1	1	0	0	0	3	3	2
0000393147	2	51	1	0	1	0	0	0	0	2	1	1
0000394637	2	36	1	0	1	0	0	0	0	2	1	1
0000394648	2	32	1	0	1	1	0	0	0	3	3	1
0000394650	2	43	1	0	1	1	0	0	0	1	3	1
0000394626	1	34	1	0	1	0	0	0	0	2	1	1
0000394705	2	39	1	0	1	0	1	0	0	1	1	1
0000394734	2	28	1	0	1	0	0	0	1	1	1	1
0000394706	1	48	1	1	1	1	1	1	0	4	4	1
0000394628	2	25	1	0	1	1	1	1	1	1	4	1
0000394613	2	42	1	0	1	0	0	0	0	1	1	1
0000394814	2	27	1	0	1	1	0	0	1	2	3	1
0000394835	2	39	1	1	1	1	1	1	0	2	4	1
0000394867	2	62	1	0	1	1	0	0	0	2	3	2
0000394914	2	29	1	0	1	1	0	0	1	1	3	1
0000394928	2	53	1	0	1	1	0	0	0	2	3	1
0000394965	1	39	1	0	1	1	0	0	0	2	3	1
0000394987	2	25	1	1	1	1	1	1	1	3	4	1
0000395027	2	54	1	0	1	1	0	0	0	2	3	1
0000394988	1	49	1	0	1	0	0	0	0	2	1	1
0000395065	1	41	1	1	1	0	0	0	0	1	1	1
0000395091	1	55	1	0	1	0	0	0	0	1	1	1
0000395094	2	50	1	0	1	1	0	0	0	1	3	1
0000395095	1	54	1	0	1	0	0	0	0	2	1	1
0000395104	1	29	1	0	1	1	0	0	0	1	3	1
0000395138	2	26	1	0	1	0	1	0	1	1	1	1
0000395125	2	40	1	0	1	0	0	0	0	1	1	1
0000395133	2	43	1	0	1	0	0	0	0	1	1	1
0000395126	2	63	1	0	1	0	0	0	0	1	1	1
0000374290	2	58	1	0	1	1	0	0	1	2	3	2
0000395282	2	41	1	0	1	1	0	0	0	2	3	1
0000395268	2	50	1	1	1	1	1	1	0	3	4	1
0000395348	2	29	1	0	1	1	0	0	0	2	3	1
0000395347	2	41	1	0	1	1	1	1	0	2	4	1
0000395351	2	26	1	0	1	1	1	1	1	1	4	1
0000395381	2	38	1	0	1	1	0	0	0	1	3	1
0000395390	1	28	1	0	1	1	0	0	0	2	3	1
0000395413	2	29	1	1	1	1	1	1	1	3	4	1
0000395495	2	25	1	0	1	1	0	0	0	2	3	1
0000395506	2	25	1	1	1	1	1	1	1	2	4	1
0000395507	2	25	1	0	1	0	0	0	0	2	1	1
0000395499	1	34	1	0	1	1	1	1	0	1	4	1
0000395577	2	45	1	0	1	0	0	0	0	1	1	1
0000395628	2	33	1	0	1	1	0	0	0	1	3	1
0000395655	2	27	1	0	1	0	0	0	0	4	1	1
0000395675	2	44	1	0	1	0	0	0	0	4	1	1
0000395710	2	28	1	1	1	1	1	1	1	1	4	1
0000395725	1	38	1	0	1	0	1	1	0	2	4	1
0000395713	2	30	1	1	1	1	1	1	0	4	4	1
0000395734	1	40	1	1	1	1	1	1	0	4	4	1
0000393951	2	52	1	0	1	0	1	1	1	1	4	1
0000395836	1	32	1	0	1	1	0	0	0	1	3	1
0000395845	2	32	1	1	1	1	1	1	0	2	4	1
0000395863	2	37	1	0	1	1	0	0	0	1	3	1
0000395874	2	25	1	1	1	1	0	0	0	2	3	1
0000395875	2	55	1	1	1	1	1	1	0	2	4	2
0000395862	1	26	1	0	1	0	0	0	0	2	1	1
0000395994	2	39	1	0	1	1	0	0	0	2	3	1
0000396001	2	41	1	0	1	0	0	0	0	1	1	1
0000396022	2	61	1	1	1	1	1	1	0	6	4	3
0000396029	1	25	1	0	1	1	1	0	0	1	3	1
0000396045	2	50	1	0	1	1	1	1	0	6	4	1
0000396014	1	63	1	0	1	0	0	0	0	1	1	1
0000396043	1	42	1	0	1	1	0	0	0	1	3	1
0000396090	1	49	1	0	1	1	0	0	0	3	3	1
0000396159	2	40	1	1	1	1	1	1	0	2	4	1
0000396251	2	23	1	0	1	0	0	0	0	4	1	1
0000395506	2	25	1	1	1	1	1	1	1	2	4	1
0000396295	2	25	1	0	1	1	1	1	0	3	4	1
0000396385	2	30	1	0	1	0	0	0	0	1	1	1
0000396426	2	34	1	0	1	0	0	0	1	1	1	1
0000396440	2	28	1	0	1	1	1	1	0	4	4	1
0000396461	2	48	1	0	1	1	0	0	0	2	3	1
0000376442	2	62	1	0	1	0	1	1	0	1	4	2
0000396535	1	35	1	0	1	0	1	0	0	1	1	1
0000396570	1	69	1	0	1	0	1	0	0	1	1	1
0000396574	2	37	1	0	1	0	0	0	0	1	1	1
0000396626	2	45	1	0	1	1	0	0	1	2	3	1
0000396688	2	28	1	0	1	1	1	1	0	2	4	1
0000396684	2	42	1	1	1	1	0	0	1	3	3	1
0000396703	2	52	1	0	1	0	0	0	1	1	1	1
0000396760	2	52	1	0	1	0	0	0	0	2	1	1
0000396773	2	28	1	0	1	0	0	0	0	1	1	1
0000396808	2	23	1	1	1	1	1	1	0	3	4	1
0000396809	2	45	1	0	1	0	0	0	0	2	1	1
0000396851	2	57	1	0	1	1	0	0	1	2	3	2
0000396852	2	49	1	0	1	1	0	0	1	1	3	1
0000396850	1	35	1	0	1	1	0	0	0	2	3	1
0000396878	2	26	1	1	1	1	1	1	1	5	4	1
0000396900	1	48	1	1	1	1	1	1	0	2	4	1
0000396891	2	47	1	1	1	1	1	1	1	2	4	1
0000396932	2	28	1	0	1	1	0	0	0	1	3	1
0000132886	2	64	1	1	1	1	1	0	0	1	3	2
0000397068	2	51	1	0	1	0	1	1	0	1	4	1
0000397116	1	43	1	1	1	1	0	0	0	1	3	1
0000397157	1	48	1	1	1	0	0	0	0	1	1	1
0000397206	2	23	1	1	1	1	1	1	1	2	4	1
0000397271	1	26	1	0	1	1	0	0	0	2	3	1
0000397291	2	45	1	1	1	0	0	0	1	1	1	1
0000397421	1	31	1	0	1	1	0	0	0	2	3	1
0000397470	2	38	1	0	1	1	0	0	0	1	3	1
0000397473	2	23	1	0	1	0	0	0	0	1	1	1
0000397475	1	62	1	0	1	0	1	1	0	1	4	2
0000397525	1	30	1	1	1	1	1	1	0	1	4	1
0000397428	1	39	1	0	1	0	0	0	1	1	1	1
0000397511	2	48	1	0	1	0	0	0	1	1	1	1
0000397564	1	50	1	0	1	1	0	0	0	3	3	1
0000397591	2	41	1	0	1	0	0	0	1	2	1	1
0000397595	2	39	1	0	1	1	0	0	0	1	3	1
0000397529	1	32	1	0	1	0	0	0	0	1	1	1
0000397597	2	44	1	0	1	0	0	0	0	1	1	1
0000397598	2	30	1	1	1	1	1	1	0	3	4	1
0000393951	2	52	1	0	1	0	1	1	1	1	4	1
0000397594	2	35	1	0	1	1	0	0	1	1	3	1
0000397596	2	33	1	1	1	1	1	1	1	1	4	1
0000397805	2	52	1	0	1	0	1	0	1	1	1	1
0000397863	2	68	1	0	1	0	0	0	0	1	1	1
0000397877	2	53	1	0	1	0	0	0	0	1	1	1
0000397901	2	24	1	1	1	1	1	1	1	2	4	1
0000397904	1	26	1	0	1	1	1	0	1	2	3	1
0000397956	2	34	1	0	1	0	1	1	1	2	4	1
0000397958	1	17	1	0	1	1	0	0	1	1	3	1
0000351965	1	72	1	0	1	0	0	0	0	2	1	1
0000398041	2	55	1	0	1	0	0	0	1	2	1	1
0000395628	2	33	1	0	1	1	1	1	0	1	4	1
0000398051	1	41	1	0	1	1	0	0	0	2	3	1
0000398065	2	55	1	0	1	1	0	0	1	5	3	3
0000398070	2	53	1	0	1	0	0	0	0	2	1	1
0000397868	2	45	1	0	1	0	0	0	1	2	1	1
0000391514	2	59	1	0	1	0	0	0	1	1	1	1
0000398182	1	25	1	1	1	0	0	0	0	1	1	1
0000398197	2	54	1	1	1	1	1	1	0	2	4	4
0000398206	2	37	1	1	1	1	1	1	1	5	4	1
0000379368	2	32	1	0	1	0	0	0	1	2	1	1
0000398303	1	36	1	1	1	1	1	1	0	2	4	1
0000398178	1	63	1	0	1	0	0	0	0	1	1	1
0000398287	2	64	1	1	1	1	0	0	0	5	3	3
0000398326	2	68	1	1	1	1	1	0	0	2	3	3
0000398352	1	31	1	0	1	0	1	1	0	2	4	1
0000398376	2	49	1	1	1	1	1	1	0	2	4	4
0000398408	1	50	1	0	1	0	0	0	0	1	1	1
0000398453	2	31	1	0	1	1	0	0	0	2	3	1
0000398516	2	28	1	1	1	1	1	1	1	2	4	1
0000398261	2	49	1	0	1	0	0	0	1	1	1	1
0000397613	1	43	1	0	1	0	0	0	0	1	1	1
0000398647	2	50	1	0	1	1	0	0	1	2	3	3
0000398680	1	41	1	1	1	1	1	1	0	2	4	1
0000320495	2	25	1	0	1	0	0	0	0	1	1	1
0000398330	1	52	1	0	1	0	0	0	0	1	1	1
0000398819	2	39	1	0	1	1	0	0	0	2	3	1
0000367200	2	26	1	0	1	1	0	0	0	1	3	1
0000398798	2	26	1	0	1	1	0	0	0	1	3	1
0000398806	2	42	1	1	1	1	0	0	0	1	3	1
0000398777	2	35	1	0	1	0	0	0	1	2	1	1
0000398824	2	24	1	0	1	0	0	0	0	1	1	1
0000398872	2	26	1	1	1	1	1	1	1	3	4	1
0000398909	1	28	1	0	1	1	0	0	0	1	3	1
0000398918	2	32	1	0	1	0	0	0	0	3	1	1
0000398929	2	40	1	0	1	1	0	0	0	1	3	1
0000398941	2	30	1	0	1	1	1	1	0	2	4	1
0000398974	2	49	1	0	1	1	0	0	0	1	3	3
0000399013	2	48	1	0	1	0	0	0	0	2	1	1
0000399073	2	24	1	0	1	0	0	0	0	1	1	1
0000399010	2	28	1	0	1	0	1	0	0	1	1	1
0000398899	2	34	1	0	1	1	0	0	0	2	3	1
0000399059	2	33	1	0	1	1	0	0	0	1	3	1
0000399113	1	46	1	0	1	1	0	0	0	1	3	3
0000399140	2	41	1	0	1	0	0	0	0	1	1	1
0000399159	2	24	1	1	1	1	1	1	0	2	4	1
0000399188	1	59	1	1	1	0	0	0	0	2	1	1
0000399199	2	38	1	0	1	0	0	0	0	1	1	1
0000399255	2	49	1	0	1	0	0	0	0	1	1	1
0000399379	1	30	1	1	1	1	1	1	0	1	4	1
0000399411	2	24	1	1	1	1	1	0	0	2	3	1
0000399413	1	57	1	1	1	1	0	0	1	6	3	4
0000399461	2	57	1	0	1	1	0	0	0	5	3	3
0000399360	2	54	1	0	1	1	1	0	0	1	3	3
0000399539	1	36	1	0	1	0	0	0	0	1	1	1
0000395780	2	69	1	0	1	0	0	0	0	2	1	1
0000399537	1	46	1	0	1	0	0	0	0	1	1	1
0000399621	1	26	1	1	1	1	1	1	0	4	4	1
0000399624	2	28	1	0	1	0	0	0	0	1	1	1
0000399653	2	57	1	0	1	1	0	0	0	5	3	3
0000399644	1	36	1	1	1	1	1	1	0	5	4	1
0000399651	1	61	1	0	1	0	0	0	0	1	1	1
0000399672	2	29	1	0	1	1	0	0	0	2	3	1
0000399704	2	29	1	0	1	1	1	1	1	2	4	1
0000399708	2	49	1	0	1	0	0	0	1	1	1	1
0000399712	2	28	1	0	1	1	1	1	1	4	4	1
0000399720	2	34	1	0	1	1	0	0	0	1	3	1
0000399738	2	38	1	1	1	1	1	1	0	1	4	1
0000399744	2	31	1	0	1	1	0	0	1	1	3	1
0000399746	2	19	1	0	1	1	0	0	0	1	3	1
0000399762	2	38	1	0	1	1	0	0	0	5	3	1
0000399777	1	38	1	0	1	1	0	0	0	1	3	1
0000116526	1	47	1	1	1	1	0	0	0	1	3	3
0000399772	2	33	1	0	1	1	1	1	0	1	3	1
0000399850	2	47	1	0	1	0	0	0	0	1	1	1
0000399875	2	36	1	1	1	1	1	1	0	5	4	1
0000399951	1	47	1	0	1	1	0	0	0	2	3	3
0000399958	2	48	1	0	1	0	1	1	0	1	4	4
0000399990	2	26	1	0	1	0	0	0	0	2	1	1
0000399991	2	49	1	1	1	1	0	0	0	3	3	3
0000400082	1	43	1	1	1	1	1	1	0	5	4	1
0000400091	2	56	1	0	1	1	1	1	1	2	4	4
0000400138	2	28	1	0	1	1	0	0	0	1	3	1
0000400136	2	24	1	0	1	1	0	0	0	1	3	1
0000400145	2	36	1	0	1	1	0	0	0	6	3	1
0000400229	1	26	1	0	1	1	0	0	0	1	3	1
0000400236	2	49	1	0	1	0	0	0	0	5	1	3
0000400258	2	20	1	0	1	1	0	0	0	1	3	1
0000400422	2	44	1	1	1	1	0	0	1	5	3	1
0000400365	1	43	1	0	1	1	1	1	0	3	4	1
0000400370	1	47	1	0	1	1	0	0	0	1	3	3
0000400425	1	40	1	1	1	1	1	1	0	3	4	1
0000400387	2	39	1	0	1	1	0	0	0	6	3	1
0000400388	1	46	1	1	1	1	1	1	0	5	4	4
0000400447	1	34	1	0	1	1	1	1	0	2	4	1
0000399927	2	34	1	0	1	0	0	0	1	1	1	1
0000400482	2	23	1	0	1	1	1	1	0	2	4	1
0000400493	2	34	1	0	1	0	0	0	0	1	1	1
0000400496	2	39	1	0	1	0	0	0	1	1	1	1
0000400560	2	23	1	0	1	1	0	0	0	2	3	1
0000400505	2	25	1	1	1	1	1	1	0	4	4	1
0000400614	2	45	1	0	1	0	0	0	0	1	1	1
0000400574	2	33	1	1	1	1	1	1	0	5	4	1
0000400713	2	25	1	0	1	0	0	0	0	1	1	1
0000400770	1	45	1	0	1	0	0	0	0	2	1	1
0000400719	2	36	1	0	1	0	0	0	1	1	1	1
0000400808	2	40	1	0	1	1	0	0	0	2	3	1
0000298145	1	32	1	0	1	1	0	0	0	1	3	1
0000400903	2	43	1	0	1	0	0	0	0	3	1	1
0000400906	2	58	1	0	1	0	0	0	0	1	1	1
0000400909	1	29	1	0	1	1	1	1	0	1	4	1
0000400951	2	37	1	0	1	0	0	0	1	1	1	1
0000106765	1	54	1	0	1	0	0	0	0	1	1	1
0000400960	2	62	1	0	1	0	0	0	0	1	1	1
0000401000	2	41	1	0	1	1	0	0	0	1	3	1
0000400885	2	33	1	0	1	1	0	0	0	1	3	1
0000401047	2	42	1	0	1	1	0	0	0	2	3	1
0000401068	1	32	1	0	1	1	0	0	1	2	3	1
0000401124	2	42	1	0	1	1	0	0	0	1	3	1
0000401070	1	35	1	1	1	1	1	1	0	2	4	1
0000401165	2	49	1	0	1	1	0	0	1	2	3	3
0000401169	2	30	1	0	1	1	0	0	0	2	3	1
0000401197	2	29	1	0	1	1	0	0	0	1	3	1
0000401203	2	29	1	0	1	0	0	0	1	2	1	1
0000401231	2	37	1	1	1	1	1	1	0	4	4	1
0000401239	2	45	1	0	1	1	0	0	0	5	3	1
0000401260	2	52	1	1	1	0	1	1	0	5	4	4
0000388047	2	52	1	0	1	0	0	0	0	5	1	3
0000401306	1	25	1	0	1	1	0	0	0	2	3	1
0000401321	1	33	1	1	1	1	1	1	0	6	4	1
0000401425	2	67	1	1	1	1	1	1	0	5	4	4
0000401347	2	34	1	0	1	1	0	0	0	2	3	1
0000401508	2	29	1	0	1	0	0	0	0	1	1	1
0000401518	1	33	1	1	1	1	1	1	0	5	4	1
0000401567	2	20	1	0	1	0	0	0	1	1	1	1
0000401585	2	51	1	0	1	1	0	0	0	2	3	3
0000401669	2	48	1	0	1	1	0	0	0	5	3	3
0000401608	2	40	1	1	1	0	0	0	0	6	1	1
0000401676	2	30	1	0	1	0	1	1	0	5	4	1
0000401696	1	39	1	0	1	0	0	0	0	1	1	1
0000401732	2	21	1	0	1	1	0	0	0	2	3	1
0000401763	2	65	1	0	1	0	0	0	1	1	1	1
0000401764	2	55	1	1	1	0	1	1	0	1	4	4
0000401783	2	47	1	0	1	0	0	0	1	2	1	1
0000401719	2	24	1	0	1	1	0	0	0	1	3	1
0000401738	1	37	1	1	1	1	1	1	0	5	4	1
0000401839	2	65	1	0	1	0	1	0	0	1	1	1
0000401858	2	30	1	1	1	1	0	0	0	1	3	1
0000401925	2	52	1	0	1	0	0	0	1	2	1	1
0000401920	1	50	1	0	1	1	0	0	0	1	3	3
0000401924	1	48	1	1	1	1	1	1	0	3	4	4
0000401936	2	44	1	0	1	1	0	0	0	2	3	1
0000401938	2	36	1	0	1	1	0	0	0	1	3	1
0000401953	2	40	1	0	1	1	0	0	1	2	3	1
0000401954	2	66	1	0	1	0	0	0	0	2	1	1
0000401970	1	43	1	0	1	0	0	0	0	1	1	1
0000401971	2	44	1	0	1	0	0	0	0	2	1	1
0000401923	2	30	1	0	1	1	0	0	1	1	3	1
0000401982	2	46	1	1	1	1	1	1	0	3	4	4
0000402004	1	59	1	0	1	0	1	1	0	2	4	4
0000401972	2	23	1	1	1	1	1	1	0	6	4	1
0000402043	2	31	1	1	1	1	1	0	0	2	3	1
0000402059	1	27	1	1	1	1	1	1	0	1	4	1
0000402064	1	32	1	0	1	0	0	0	0	1	1	1
0000402071	2	29	1	0	1	0	0	0	0	1	1	1
0000402072	2	34	1	0	1	0	0	0	0	1	1	1
0000402085	2	41	1	1	1	1	1	1	0	2	4	1
0000402088	2	48	1	0	1	1	1	1	0	5	4	4
0000402198	2	27	1	0	1	1	0	0	0	1	3	1
0000402135	1	43	1	0	1	0	1	0	0	1	1	1
0000402181	1	30	1	0	1	0	0	0	0	1	1	1
0000402242	2	31	1	0	1	1	1	0	0	2	3	1
0000402259	1	41	1	1	1	0	1	1	0	1	1	1
0000402279	1	29	1	0	1	1	0	0	0	1	3	1
0000402333	2	45	1	1	1	0	0	0	0	1	1	1
0000402330	1	39	1	0	1	0	0	0	0	2	1	1
0000402375	2	27	1	0	1	1	0	0	0	1	3	1
0000402376	2	55	1	0	1	0	0	0	0	1	1	1
0000402455	2	45	1	0	1	0	0	0	0	1	1	1
0000402423	1	53	1	0	1	1	1	1	0	5	4	4
0000402497	2	32	1	1	1	1	1	1	0	3	4	1
0000402533	1	27	1	1	1	1	1	1	0	3	4	1
0000402532	2	30	1	0	1	1	0	0	0	2	3	1
0000402544	1	42	1	0	1	1	1	0	0	1	3	1
0000402284	2	28	1	0	1	0	0	0	0	3	1	1
0000402594	1	53	1	0	1	0	0	0	0	1	1	1
0000402621	2	47	1	1	1	0	1	0	0	2	1	1
0000402685	1	55	1	0	1	0	0	0	0	1	1	1
0000402697	1	30	1	0	1	1	1	1	0	5	4	1
0000402671	2	50	1	0	1	0	1	1	0	1	3	3
0000402681	2	42	1	0	1	0	0	0	0	2	1	1
0000402686	2	20	1	1	1	1	1	1	0	3	4	1
0000402692	2	17	1	1	1	1	1	1	0	2	4	1
0000402716	2	21	1	1	1	1	1	1	0	5	4	1
0000402743	2	32	1	0	1	0	1	0	0	1	1	1
0000402815	2	44	1	0	1	0	0	0	0	1	1	1
0000402855	2	36	1	0	1	0	0	0	0	1	1	1
0000402764	2	47	1	0	1	0	0	0	0	1	1	1
0000402887	1	55	1	0	1	0	0	0	0	1	1	1
0000402915	1	51	1	0	1	0	0	0	0	1	1	1
0000402816	1	28	1	1	1	1	1	1	0	2	4	1
0000402920	2	18	1	0	1	1	0	0	0	6	3	1
0000402951	2	30	1	0	1	1	0	0	0	1	3	1
0000402954	1	45	1	0	1	0	0	0	0	2	1	1
0000402962	2	41	1	0	1	0	0	0	0	1	1	1
0000402917	2	37	1	1	1	1	1	1	0	3	4	1
0000373127	2	55	1	0	1	0	0	0	0	1	1	1
0000402784	2	31	1	0	1	0	0	0	1	1	1	1
0000401518	1	33	1	1	1	1	1	1	1	5	4	1
0000403077	1	67	1	0	1	0	0	0	0	1	1	1
0000403124	2	46	1	1	1	1	0	0	0	2	3	3
0000403136	2	34	1	1	1	1	1	1	0	2	4	1
0000403139	2	48	1	0	1	1	0	0	0	1	3	3
0000403155	2	36	1	1	1	1	1	1	0	2	4	1
0000403197	2	34	1	0	1	1	0	0	0	1	3	1
0000403204	1	37	1	1	1	1	0	0	0	2	3	1
0000403230	2	54	1	0	1	0	0	0	0	1	1	1
0000403207	2	45	1	0	1	1	0	0	0	1	3	3
0000403229	1	47	1	0	1	1	0	0	0	1	3	3
0000403241	2	36	1	0	1	0	0	0	0	1	1	1
0000403250	2	39	1	1	1	1	1	0	0	1	3	1
0000403254	1	32	1	0	1	1	1	1	0	5	4	1
0000403263	2	45	1	0	1	0	0	0	0	1	1	1
0000403209	2	55	1	0	1	1	0	0	0	1	3	3
0000403335	2	23	1	1	1	1	1	1	0	8	4	1
0000403338	2	39	1	0	1	0	0	0	0	1	1	1
0000403394	1	19	1	1	1	1	1	1	1	5	4	1
0000403414	1	48	1	0	1	0	0	0	1	2	1	1
0000403413	2	39	1	1	1	1	1	1	0	5	4	1
0000403468	2	27	1	0	1	1	0	0	0	1	3	1
0000403472	2	26	1	0	1	1	0	0	0	2	3	1
0000403473	2	33	1	0	1	0	0	0	0	1	1	1
0000403476	2	42	1	0	1	1	0	0	0	1	3	1
0000347538	1	49	1	1	1	0	1	1	0	5	4	4
0000403395	1	60	1	0	1	1	1	1	0	6	4	4
0000403505	1	38	1	1	1	1	1	1	0	5	4	1
0000403525	2	30	1	0	1	0	0	0	1	1	1	1
0000403530	2	27	1	0	1	0	0	0	0	1	1	1
0000403547	2	27	1	0	1	0	0	0	1	2	1	1
0000403548	2	56	1	0	1	0	1	0	0	1	1	1
0000402045	2	46	1	0	1	0	0	0	0	2	1	1
0000403534	2	34	1	1	1	0	1	0	0	1	1	1
0000403623	2	33	1	0	1	1	0	0	0	1	3	1
0000403734	2	51	1	1	1	1	1	1	0	5	4	4
0000403795	1	48	1	0	1	1	0	0	0	1	3	3
0000383188	2	63	1	0	1	0	1	0	0	2	1	1
0000403889	1	45	1	0	1	1	0	0	0	1	3	3
0000403899	1	46	1	0	1	0	0	0	0	1	1	1
0000403956	1	37	1	0	1	1	0	0	0	1	3	1
0000403999	1	29	1	1	1	1	1	1	0	5	4	1
0000212695	1	48	1	1	1	1	1	1	0	5	4	4
0000403928	2	44	1	0	1	1	0	0	1	1	3	1
0000403738	2	60	1	0	1	1	0	0	0	5	3	3
0000403922	2	33	1	1	1	1	1	1	0	5	4	1
0000404103	2	26	1	0	1	1	0	0	1	1	3	1
0000404111	2	29	1	0	1	0	0	0	0	2	1	1
0000404144	2	56	1	1	1	0	0	0	0	5	1	3
0000404166	2	26	1	0	1	1	0	0	0	2	3	1
0000404169	2	34	1	0	1	0	0	0	1	1	1	1
0000404185	1	55	1	1	1	0	1	1	0	5	4	4
0000404195	1	25	1	0	1	1	0	0	0	2	3	1
0000404187	1	33	1	0	1	1	1	1	0	6	4	1
0000285482	1	35	1	0	1	0	0	0	0	1	1	1
0000404247	2	28	1	0	1	0	0	0	0	1	1	1
0000404261	2	56	1	0	1	0	1	1	0	5	4	4
0000404257	1	39	1	1	1	1	1	1	0	5	4	1
0000404313	2	30	1	0	1	0	0	0	1	2	1	1
0000404437	1	34	1	0	1	1	0	0	0	2	3	1
0000404467	2	57	1	0	1	0	0	0	0	2	1	1
0000404511	2	36	1	0	1	1	1	1	1	2	4	1
0000404474	2	35	1	0	1	0	0	0	0	1	1	1
0000404510	2	31	1	0	1	0	0	0	0	1	1	1
0000404564	2	49	1	0	1	1	1	1	0	2	4	4
0000404444	1	57	1	1	1	1	1	1	0	5	4	4
0000404570	1	53	1	1	1	0	1	1	0	5	4	4
0000404623	2	45	1	0	1	0	1	0	0	1	1	1
0000404572	2	32	1	0	1	0	0	0	0	1	1	1
0000404662	2	39	1	0	1	0	0	0	1	1	1	1
0000404440	2	63	1	0	1	0	0	0	0	1	1	1
0000403175	1	38	1	0	1	1	0	0	0	5	3	1
0000404716	1	39	1	0	1	1	0	0	0	2	3	1
0000404770	1	29	1	0	1	1	0	0	0	1	3	1
0000404788	1	51	1	0	1	1	1	1	0	3	4	4
0000404823	2	58	1	0	1	1	0	0	1	5	3	3
0000404847	2	42	1	1	1	1	0	0	0	1	3	1
0000342173	2	56	1	0	1	1	0	0	0	5	3	3
0000404829	2	42	1	0	1	0	0	0	0	2	1	1
0000404834	2	40	1	0	1	0	0	0	0	1	1	1
0000404852	1	32	1	0	1	1	0	0	0	5	3	1
0000404850	2	27	1	0	1	0	1	0	0	1	1	1
0000404899	2	43	1	0	1	0	0	0	0	2	1	1
0000404946	2	35	1	0	1	0	0	0	0	1	1	1
0000404969	2	30	1	1	1	1	1	1	0	2	4	1
0000404838	1	46	1	0	1	1	0	0	0	6	3	4
0000404870	1	47	1	0	1	0	0	0	0	1	1	1
0000404998	2	36	1	0	1	0	0	0	0	2	1	1
0000405044	1	32	1	0	1	0	0	0	0	1	1	1
0000379317	2	65	1	0	1	0	0	0	0	1	1	1
0000405069	2	43	1	1	1	1	1	1	0	5	1	1
0000405087	2	35	1	0	1	1	0	0	0	1	3	1
0000318232	2	52	1	0	1	0	0	0	1	5	1	3
0000405127	2	53	1	0	1	0	0	0	1	1	1	1
0000405221	2	28	1	0	1	0	0	0	1	1	1	1
0000405102	2	33	1	0	1	0	0	0	0	3	1	1
0000405379	2	30	1	0	1	0	0	0	1	1	1	1
0000405407	2	42	1	0	1	1	0	0	0	1	3	1
0000405408	2	33	1	1	1	1	1	1	0	2	4	1
0000405421	2	47	1	1	1	1	1	1	0	5	4	4
0000405422	1	43	1	0	1	1	0	0	0	2	3	1
0000405485	2	35	1	1	1	1	1	1	0	1	4	1
0000405486	2	35	1	1	1	1	1	1	0	1	4	1
0000405497	2	38	1	0	1	0	0	0	0	1	1	1
0000405496	2	47	1	0	1	0	0	0	0	1	1	1
0000405512	2	23	1	0	1	1	0	0	0	2	3	1
0000405618	2	38	1	1	1	1	1	1	0	3	4	1
0000405625	2	56	1	0	1	0	0	0	0	1	1	1
0000405628	1	47	1	0	1	0	0	0	0	1	1	1
0000405652	1	45	1	0	1	0	0	0	0	2	1	1
0000405673	2	44	1	0	1	0	0	0	0	1	1	1
0000405683	2	40	1	0	1	0	0	0	0	1	1	1
0000405721	2	48	1	0	1	0	0	0	0	2	1	1
0000405731	1	30	1	0	1	1	0	0	0	3	3	1
0000405743	1	28	1	1	1	1	1	1	0	1	4	1
0000405738	2	48	1	0	1	0	0	0	0	1	1	1
0000405770	1	43	1	0	1	1	0	0	0	1	3	1
0000405783	1	34	1	0	1	1	0	0	0	1	3	1
0000405796	1	43	1	1	1	1	1	1	0	5	4	1
0000405797	2	45	1	0	1	0	0	0	0	1	1	1
0000405798	1	62	1	1	1	1	1	1	0	3	4	4
0000405818	1	45	1	1	1	1	1	1	0	2	4	1
0000405703	1	66	1	0	1	1	1	1	1	1	4	4
0000405872	2	30	1	0	1	0	0	0	0	2	1	1
0000405899	2	53	1	1	1	0	0	0	0	2	1	1
0000405962	1	24	1	1	1	1	0	0	0	2	3	1
0000405980	2	39	1	1	1	0	1	1	0	5	4	1
0000406058	2	41	1	1	1	1	1	1	0	5	4	1
0000406134	1	24	1	0	1	0	0	0	0	1	1	1
0000406144	1	33	1	0	1	0	1	0	0	2	1	1
0000406148	1	26	1	1	1	1	1	1	0	5	4	1
0000406167	2	46	1	0	1	0	0	0	0	5	1	3
0000406263	2	55	1	0	1	0	0	0	0	1	1	1
0000406262	1	52	1	0	1	1	0	0	0	2	3	3
0000406273	2	34	1	0	1	0	0	0	0	1	1	1
0000406303	2	54	1	0	1	1	0	0	0	1	3	3
0000406470	2	49	1	0	1	0	0	0	1	2	1	1
0000406501	2	52	1	1	1	1	1	1	0	5	4	4
0000201666	1	62	1	0	1	1	1	0	0	1	3	3
0000406510	2	41	1	0	1	1	1	1	0	6	4	1
0000406517	2	39	1	0	1	1	1	1	0	1	4	1
0000406518	1	34	1	0	1	1	0	0	0	6	3	1
0000406531	1	31	1	0	1	1	0	0	0	1	3	1
0000364874	2	43	1	0	1	1	0	0	0	1	3	1
0000406529	1	45	1	0	1	1	0	0	0	1	3	1
0000406530	1	51	1	1	1	1	1	1	0	3	4	4
0000375056	1	32	1	0	1	0	0	0	0	2	1	1
0000406586	2	46	1	0	1	0	0	0	0	1	1	1
0000403467	2	42	1	0	1	0	0	0	0	2	1	1
0000406625	2	65	1	0	1	0	0	0	0	1	1	1
0000406728	2	50	1	1	1	0	1	1	0	1	4	1
0000406729	2	40	1	1	1	1	1	1	1	3	3	1
0000406735	2	28	1	1	1	0	0	0	1	1	4	1
0000406810	2	40	1	1	1	1	1	1	0	2	4	1
0000406835	1	41	1	0	1	0	0	0	0	1	1	1
0000406859	1	39	1	0	1	1	1	1	0	2	4	1
0000406867	2	26	1	0	1	1	0	0	0	5	3	1
0000407019	2	42	1	0	1	0	0	0	0	1	1	1
0000406968	2	31	1	0	1	0	1	1	0	1	4	1
0000406969	2	49	1	0	1	0	0	0	0	3	1	1
0000407096	2	27	1	1	1	1	1	1	1	2	4	1
0000407155	2	29	1	0	1	1	1	0	1	3	3	1
0000407140	1	56	1	0	1	0	0	0	0	2	1	1
0000407165	2	25	1	1	1	1	1	1	1	3	4	1
0000407146	2	59	1	1	1	1	1	1	1	2	4	2
0000407216	2	37	1	0	1	1	0	0	1	2	3	1
0000407138	2	43	1	0	1	0	0	0	0	2	1	1
0000407224	1	45	1	0	1	1	0	0	0	1	3	1
0000407238	2	31	1	0	1	0	0	0	0	1	1	1
0000407223	1	46	1	0	1	1	1	1	0	2	4	1
0000407098	2	24	1	1	1	1	0	0	1	2	3	1
0000402045	2	46	1	0	1	0	0	0	0	2	1	1
0000404377	2	21	1	0	1	1	0	0	0	4	3	1
0000407229	2	40	1	1	1	1	1	1	0	2	4	1
0000407386	2	40	1	0	1	1	0	0	0	3	3	1
0000407387	2	57	1	0	1	1	0	0	0	1	3	1
0000407389	2	28	1	1	1	1	1	1	0	2	4	1
0000407456	2	50	1	0	1	0	0	0	0	1	2	1
0000407509	2	52	1	0	1	1	1	1	0	2	4	1
0000407530	2	40	1	0	1	0	0	0	0	1	1	1
0000407532	1	26	1	0	1	1	0	0	0	1	3	1
0000407606	1	39	1	0	1	0	0	0	0	1	1	1
0000407584	1	48	1	0	1	1	0	0	0	1	1	1
0000407664	2	51	1	0	1	0	0	0	0	1	1	1
0000407676	2	26	1	1	1	1	1	1	0	5	4	1
0000306409	2	49	1	0	1	0	0	0	1	1	1	1
0000407696	2	47	1	0	1	0	1	1	0	2	4	1
0000407656	1	34	1	0	1	1	0	0	0	2	3	1
0000407708	2	38	1	0	1	0	1	1	0	1	1	1
0000407713	2	49	1	1	1	1	1	1	1	2	4	1
0000407707	2	37	1	0	1	1	0	0	1	2	3	1
0000407773	2	73	1	0	1	1	0	0	0	1	3	2
0000407851	2	49	1	0	1	0	0	0	1	1	1	1
0000405398	2	45	1	0	1	0	0	0	0	1	1	1
0000407888	2	30	1	0	1	0	0	0	0	1	1	1
0000407971	2	66	1	0	1	0	0	0	1	1	1	1
0000407869	2	46	1	0	1	0	0	0	0	1	1	1
0000407969	1	47	1	0	1	0	0	0	0	1	1	1
0000407976	2	39	1	1	1	0	0	0	0	1	1	1
0000393685	2	48	1	0	1	0	0	0	0	1	1	1
0000408014	1	28	1	1	1	1	1	1	0	5	4	1
0000408075	2	49	1	0	1	0	0	0	0	1	1	1
0000408097	1	27	1	1	1	1	1	1	0	5	4	1
0000408118	2	34	1	0	1	0	0	0	0	1	1	1
0000408152	2	31	1	0	1	1	0	0	0	2	3	1
0000408083	1	43	1	0	1	0	0	0	0	1	1	1
0000408272	2	37	1	1	1	1	0	0	1	2	3	1
0000408279	2	54	1	0	1	0	0	0	0	2	1	1
0000408293	2	56	1	0	1	1	0	0	1	1	3	2
0000408292	2	51	1	1	1	1	1	1	0	3	4	1
0000408340	2	44	1	1	1	1	0	0	0	2	3	1
0000408383	1	13	1	1	1	1	1	1	0	3	4	1
0000408431	2	38	1	0	1	0	1	1	0	1	1	1
0000408432	2	31	1	1	1	1	1	1	0	2	4	1
0000408457	1	53	1	0	1	1	0	0	0	2	3	1
0000408492	2	46	1	0	1	0	0	0	1	1	1	1
0000408228	2	35	1	0	1	1	0	0	0	1	3	1
0000408491	2	54	1	0	1	0	0	0	0	2	1	1
0000408539	2	60	1	0	1	0	0	0	0	2	1	1
0000408556	2	38	1	1	1	1	1	1	0	5	4	1
0000408597	2	29	1	1	1	1	0	0	0	2	3	1
0000408624	1	63	1	0	1	0	0	0	1	5	1	5
0000408668	2	34	1	0	1	0	0	0	1	1	1	1
0000408603	2	54	1	0	1	0	0	0	1	1	1	1
0000408681	2	52	1	0	1	1	0	0	0	1	3	1
0000408684	1	41	1	1	1	1	1	1	0	6	4	1
0000408720	1	41	1	0	1	0	0	0	0	2	1	1
0000408730	2	45	1	0	1	1	0	0	0	2	3	1
0000408719	2	25	1	0	1	1	0	0	0	5	3	1
0000408678	2	38	1	0	1	0	0	0	1	2	1	1
0000408785	2	34	1	0	1	0	1	0	0	2	1	1
0000318757	1	50	1	0	1	0	0	0	0	2	1	1
0000408786	2	66	1	0	1	0	1	1	0	2	4	2
0000408790	2	48	1	0	1	1	0	0	1	1	3	1
0000408793	1	39	1	0	1	1	0	0	0	3	3	1
0000408800	2	32	1	0	1	1	1	1	0	1	4	1
0000408802	1	44	1	0	1	1	0	0	0	1	3	1
0000408910	2	20	1	0	1	0	1	1	1	5	4	1
0000408959	2	48	1	0	1	0	0	0	1	1	1	1
0000409010	2	43	1	0	1	0	0	0	0	3	1	1
0000409003	2	39	1	1	1	1	1	1	1	3	4	1
0000409090	2	44	1	0	1	0	0	0	0	1	1	1
0000409092	2	32	1	1	1	1	1	1	1	1	4	1
0000409130	2	28	1	0	1	0	0	0	1	1	1	1
0000409181	1	45	1	0	1	1	0	0	1	2	3	1
0000409093	1	36	1	0	1	0	0	0	0	1	1	1
0000407500	2	47	1	0	1	1	0	0	0	1	3	1
0000409265	1	27	1	1	1	0	1	1	0	5	4	1
0000409260	1	37	1	0	1	0	0	0	0	1	1	1
0000409259	1	52	1	0	1	1	0	0	0	1	3	1
0000409308	2	30	1	0	1	0	0	0	1	1	1	1
0000409301	2	36	1	0	1	0	0	0	0	2	1	1
0000409425	2	52	1	0	1	1	0	0	1	1	3	1
0000409441	2	26	1	0	1	1	0	0	0	2	3	1
0000409503	2	34	1	1	1	1	1	1	0	5	4	1
0000409396	2	57	1	0	1	0	0	0	0	2	1	1
0000409478	2	50	1	0	1	0	1	1	1	8	4	1
0000409479	2	39	1	0	1	0	0	0	1	1	1	1
0000409494	1	62	1	0	1	0	0	0	1	1	1	1
0000409497	2	33	1	0	1	0	0	0	1	1	1	1
0000409511	1	32	1	0	1	1	0	0	1	2	3	1
0000409495	2	63	1	1	1	1	1	1	0	5	4	2
0000409530	2	55	1	0	1	0	0	0	1	1	1	1
0000409536	1	50	1	0	1	1	0	0	0	1	3	1
0000409548	1	41	1	0	1	0	0	0	0	5	1	1
0000409550	1	39	1	0	1	0	0	0	0	1	1	1
0000409572	2	40	1	0	1	0	0	0	0	1	1	1
0000409543	2	46	1	0	1	1	0	0	0	1	3	1
0000409557	2	33	1	0	1	0	0	0	1	2	1	1
0000409410	2	40	1	0	1	0	0	0	0	1	1	1
0000409521	1	38	1	1	1	1	1	1	0	2	4	1
0000409592	2	44	1	0	1	0	0	0	0	1	1	1
0000409725	2	62	1	0	1	0	0	0	0	2	1	1
0000409673	2	39	1	0	1	1	0	0	1	1	3	1
0000409651	2	39	1	1	1	1	1	1	1	1	4	1
0000181437	2	57	1	0	1	0	0	0	1	1	1	1
0000409841	1	40	1	1	1	0	1	0	1	2	1	1
0000409857	1	63	1	0	1	1	0	0	0	1	3	2
0000409903	1	53	1	0	1	0	0	0	0	1	1	1
0000409906	1	57	1	0	1	0	0	0	0	1	1	1
0000409926	2	30	1	0	1	0	0	0	0	1	1	1
0000409930	2	45	1	0	1	0	0	0	0	1	1	1
0000410036	1	29	1	1	1	1	1	1	0	2	4	1
0000410037	2	28	1	0	1	0	0	0	1	1	1	1
0000410048	2	59	1	0	1	1	0	0	0	5	4	2
0000410062	2	49	1	0	1	1	0	0	1	6	3	1
0000409970	2	32	1	0	1	1	0	0	0	5	3	1
0000410085	2	33	1	0	1	0	0	0	1	1	1	1
0000410070	1	32	1	0	1	1	1	1	0	2	4	1
0000410100	1	41	1	0	1	1	0	0	1	1	3	1
0000410164	2	35	1	0	1	1	1	1	1	1	4	1
0000410250	2	31	1	0	1	1	0	0	0	5	3	1
0000410285	1	46	1	0	1	1	0	0	0	1	3	1
0000410222	1	51	1	1	1	1	1	1	1	3	4	1
0000410254	1	34	1	0	1	1	0	0	0	2	3	1
0000410270	2	46	1	1	1	1	1	1	1	2	4	1
0000410282	2	34	1	0	1	0	0	0	1	1	1	1
0000410293	2	35	1	0	1	0	0	0	0	1	1	1
0000410303	1	35	1	0	1	0	0	0	1	1	1	1
0000410319	2	43	1	0	1	0	0	0	0	1	1	1
0000410366	2	28	1	1	1	1	1	1	0	2	4	1
0000410321	2	25	1	0	1	0	0	0	0	2	1	1
0000410350	2	30	1	0	1	1	0	0	0	1	3	1
0000410369	2	41	1	0	1	0	0	0	0	1	1	1
0000410378	2	60	1	0	1	1	0	0	0	3	3	2
0000410379	1	39	1	0	1	1	0	0	0	1	3	1
0000410380	1	26	1	0	1	1	0	0	0	2	3	1
0000410225	1	47	1	0	1	0	0	0	0	1	1	1
0000410398	1	44	1	1	1	1	1	1	0	3	4	1
0000410458	2	29	1	1	1	1	1	1	0	2	4	1
0000410592	2	42	1	0	1	0	0	0	0	1	1	1
0000410607	2	39	1	0	1	0	0	0	1	1	1	1
0000410602	2	30	1	0	1	1	0	0	0	1	3	1
0000410578	1	48	1	0	1	1	0	0	0	2	3	1
0000410726	2	45	1	0	1	0	0	0	0	1	1	1
0000410746	2	49	1	0	1	0	0	0	0	2	1	1
0000410773	2	31	1	0	1	0	0	0	1	2	1	1
0000410815	1	42	1	0	1	0	0	0	0	2	1	1
0000410856	2	30	1	0	1	1	0	0	0	1	3	1
0000410847	2	62	1	1	1	1	0	0	0	2	3	2
0000410849	2	37	1	0	1	1	1	1	1	3	4	1
0000410857	2	28	1	0	1	0	0	0	1	1	1	1
0000410926	2	41	1	0	1	0	0	0	0	1	1	1
0000410944	2	46	1	0	1	0	0	0	1	1	1	1
0000410511	2	54	1	1	1	1	1	1	1	5	4	1
0000410976	2	41	1	0	1	1	0	0	0	1	3	1
0000410984	2	33	1	0	1	0	0	0	1	2	1	1
0000411036	2	55	1	0	1	0	0	0	1	2	1	1
0000411040	2	34	1	0	1	1	0	0	0	2	3	1
0000411050	2	33	1	1	1	1	0	0	1	5	3	1
0000411058	2	31	1	1	1	1	0	0	1	2	3	1
0000411142	2	40	1	1	1	1	0	0	1	1	3	1
0000218734	2	36	1	0	1	1	0	0	0	2	3	1
0000411157	2	29	1	0	1	0	0	0	0	2	1	1
0000411147	2	59	1	0	1	1	0	0	0	5	3	2
0000411140	2	48	1	0	1	0	0	0	0	1	1	1
0000411149	2	47	1	0	1	1	0	0	0	1	3	1
0000411184	2	28	1	0	1	1	0	0	0	2	3	1
0000411222	2	37	1	0	1	1	0	0	0	1	3	1
0000411229	2	37	1	0	1	1	0	0	1	2	3	1
0000411297	2	64	1	1	1	1	0	0	1	2	3	2
0000092331	2	58	1	0	1	1	0	0	0	5	3	2
0000411115	2	57	1	1	1	0	1	0	1	2	1	1
0000411365	2	33	1	1	1	1	0	0	0	1	3	1
0000386972	2	55	1	0	1	0	0	0	0	1	1	1
0000411465	1	32	1	0	1	1	0	0	1	2	3	1
0000411483	2	35	1	0	1	0	0	0	0	1	1	1
0000411410	2	32	1	0	1	0	0	0	1	1	1	1
0000411498	1	25	1	0	1	1	1	1	1	2	4	1
0000411513	2	31	1	1	1	0	1	1	0	5	4	1
0000411520	1	36	1	0	1	1	0	0	0	1	3	1
0000411582	1	39	1	0	1	1	0	0	0	1	3	1
0000411596	2	50	1	0	1	1	0	0	1	1	3	1
0000411599	1	32	1	1	1	1	1	1	0	3	4	1
0000411603	2	39	1	0	1	0	0	0	0	1	1	1
0000411633	1	27	1	0	1	0	0	0	0	1	1	1
0000411635	2	41	1	1	1	1	1	0	0	5	3	1
0000411636	2	23	1	0	1	1	0	0	0	2	3	1
0000411683	1	37	1	0	1	0	0	0	0	1	1	1
0000411706	2	26	1	1	1	1	1	1	1	2	4	1
0000411711	2	31	1	1	1	1	0	0	0	5	3	1
0000411713	2	57	1	0	1	0	0	0	1	2	1	1
0000411411	2	39	1	0	1	0	0	0	0	1	1	1
0000411651	1	67	1	0	1	0	0	0	0	1	1	1
0000411727	2	36	1	0	1	1	0	0	0	2	3	1
0000411767	1	51	1	0	1	0	0	0	0	1	1	1
0000411787	2	50	1	0	1	0	0	0	1	2	1	1
0000411789	1	50	1	0	1	1	0	0	0	1	3	1
0000411806	2	54	1	0	1	0	0	0	0	1	1	1
0000411822	1	43	1	0	1	0	0	0	0	1	1	1
0000411827	2	60	1	0	1	0	0	0	0	2	1	1
0000376496	2	45	1	0	1	0	0	0	0	1	1	1
0000411841	2	33	1	0	1	1	0	0	0	1	3	1
0000411847	2	26	1	1	1	1	1	1	0	6	4	1
0000411879	2	28	1	0	1	1	0	0	0	1	3	1
0000411894	2	28	1	0	1	0	0	0	0	1	1	1
0000411895	1	47	1	0	1	1	0	0	0	2	3	1
0000411900	1	32	1	0	1	1	0	0	0	3	3	1
0000411919	1	74	1	0	1	0		0	0	4	1	2
0000411948	2	30	1	0	1	0	0	0	0	2	1	1
0000411995	2	37	1	0	1	0	0	0	0	2	1	1
0000411973	2	44	1	0	1	0	0	0	0	1	1	1
0000412007	2	53	1	0	1	0	0	0	0	1	1	1
0000412015	1	33	1	0	1	1	0	0	0	2	3	1
0000412049	2	38	1	0	1	0	1	1	1	1	4	1
0000412134	1	26	1	1	1	1	0	0	0	1	3	1
0000412161	2	36	1	0	1	1	1	1	1	1	4	1
0000412224	2	29	1	0	1	0	0	0	0	1	1	1
0000412329	2	38	1	0	1	1	0	0	0	2	3	1
0000407285	2	25	1	1	1	1	0	0	0	2	3	1
0000412343	2	27	1	0	1	1	0	0	0	1	3	1
0000412411	1	47	1	0	1	0	0	0	0	5	1	1
0000412225	2	26	1	0	1	0	0	0	0	1	1	1
0000412424	1	48	1	0	1	0	1	1	0	1	4	1
0000412516	2	40	1	0	1	0	0	0	0	3	1	1
0000412524	1	37	1	0	1	1	0	0	0	5	3	1
0000412425	2	52	1	0	1	0	0	0	0	1	1	1
0000412544	1	30	1	1	1	1	1	1	0	4	4	1
0000412586	2	34	1	1	1	1	1	1	1	2	4	1
0000412633	1	52	1	0	1	1	0	0	0	1	3	1
0000412642	2	54	1	0	1	0	0	0	0	1	1	1
0000412643	2	31	1	0	1	0	0	0	0	5	1	1
0000412559	1	63	1	1	1	1	1	1	0	2	4	2
0000412584	2	51	1	0	1	1	0	0	1	1	3	1
0000412632	2	61	1	0	1	0	0	0	0	1	1	1
0000412659	2	26	1	0	1	1	0	0	0	2	3	1
0000412678	2	30	1	0	1	1	1	1	1	1	4	1
0000412716	2	28	1	0	1	1	0	0	1	2	3	1
0000412634	2	44	1	1	1	1	0	0	0	2	3	1
0000412668	2	41	1	1	1	1	0	0	1	2	3	1
0000412684	2	30	1	0	1	1	1	1	0	1	4	1
0000412699	1	25	1	1	1	1	0	0	0	2	3	1
0000412706	2	37	1	0	1	1	0	0	1	2	3	1
0000412736	2	32	1	0	1	0	0	0	0	2	1	1
0000412792	1	61	1	1	1	1	1	1	0	2	4	2
0000412794	2	42	1	0	1	0	0	0	0	1	1	1
0000394042	2	57	1	1	1	0	1	1	0	2	4	2
0000412870	1	36	1	0	1	1	0	0	0	2	3	1
0000412909	1	40	1	0	1	1	0	0	0	1	3	1
0000412915	1	29	1	1	1	1	0	0	0	2	3	1
0000412922	2	47	1	1	1	1	1	1	0	2	4	1
0000412980	2	31	1	0	1	1	0	0	0	2	3	1
0000413023	2	40	1	0	1	0	0	0	1	2	1	1
0000413077	1	41	1	0	1	1	0	0	0	1	3	1
0000413082	2	24	1	0	1	1	0	0	0	1	3	1
0000413081	1	46	1	0	1	0	0	0	0	1	1	1
0000413083	2	31	1	0	1	1	0	0	0	2	3	1
0000412888	1	46	1	0	1	0	0	0	1	2	1	1
0000413175	1	34	1	1	1	1	1	1	0	3	4	1
0000413297	2	47	1	0	1	0	0	0	0	1	1	1
0000413222	2	48	1	1	1	1	0	0	0	2	3	1
0000413340	2	26	1	1	1	0	0	0	0	5	1	1
0000413379	2	55	1	0	1	1	0	0	0	5	3	1
0000413381	2	45	1	0	1	1	0	0	0	2	3	1
0000413383	2	38	1	1	1	1	1	1	0	3	4	1
0000413395	2	41	1	0	1	1	0	0	1	1	3	1
0000413409	1	37	1	0	1	1	0	0	0	1	3	1
0000413413	2	39	1	0	1	1	0	0	0	1	3	1
0000413375	1	36	1	1	1	1	0	0	0	2	3	1
0000413460	2	45	1	0	1	1	0	0	0	1	3	1
0000413475	2	33	1	0	1	0	0	0	0	1	1	1
0000413502	1	39	1	0	1	1	0	0	0	2	3	1
0000413411	2	67	1	0	1	0	0	0	0	6	1	3
0000413512	2	26	1	0	1	0	0	0	0	1	1	1
0000413403	2	28	1	1	1	1	0	0	0	1	3	1
0000413547	2	40	1	0	1	0	0	0	0	1	1	1
0000413563	2	44	1	0	1	0	0	0	0	3	1	1
0000413402	1	29	1	0	1	1	0	0	0	1	3	1
0000412007	2	54	1	0	1	0	0	0	0	1	1	1
0000413673	2	40	1	0	1	0	0	0	0	5	1	1
0000410929	2	31	1	0	1	0	0	0	0	1	1	1
0000413694	1	40	1	0	1	1	0	0	0	1	3	1
0000413744	2	37	1	0	1	1	0	0	0	2	3	1
0000413766	2	25	1	0	1	0	0	0	1	1	1	1
0000413809	2	30	1	1	1	1	0	0	1	2	3	1
0000413827	2	36	1	0	1	1	1	1	1	2	4	1
0000413842	2	34	1	0	1	0	0	0	0	1	1	1
0000413856	2	26	1	0	1	1	0	0	0	2	3	1
0000413871	2	33	1	1	1	1	0	0	1	1	3	1
0000413893	2	30	1	0	1	0	0	0	0	1	1	1
0000413986	1	50	1	0	1	1	0	0	0	1	3	1
0000414051	2	41	1	0	1	1	0	0	0	3	3	1
0000414063	1	61	1	0	1	1	0	0	0	1	3	2
0000414098	2	42	1	0	1	0	0	0	1	2	1	1
0000414100	2	37	1	0	1	1	0	0	0	2	3	1
0000414130	1	41	1	0	1	0	0	0	0	5	1	1
0000414152	2	49	1	0	1	0	0	0	0	1	1	1
0000414177	2	29	1	0	1	0	0	0	0	2	1	1
0000414193	2	38	1	0	1	1	1	1	0	1	4	1
0000414196	2	41	1	0	1	0	0	0	0	1	1	1
0000414225	1	47	1	0	1	0	0	0	0	1	1	1
0000414245	2	39	1	0	1	1	0	0	0	1	3	1
0000414263	2	25	1	1	1	0	0	0	1	1	1	1
0000414313	2	32	1	0	1	1	0	0	0	2	3	1
0000414406	2	44	1	0	1	0	0	0	1	1	1	1
0000414453	2	48	1	0	1	0	0	0	0	1	1	1
